# Supplementary material for: 2-Methyl-4-(4-methyl­piperazin-1-yl)-10H-thieno[2,3-b][1,5]benzodiazepine (olanzapine) propan-2-ol disolvate
Source: Acta Crystallogr Sect E Struct Rep Online. 2013 Apr 20;69(Pt 5):o752–3. doi: 10.1107/S1600536813009811 (PMC3648280; doi:10.1107/S1600536813009811)
Supplement: Supplementary file 1 [file e-69-0o752-sup1.cif]

##############################################################################
#                                                                            #
# This CIF contains the data in a paper accepted for publication in          #
# Acta Crystallographica Section E. It conforms to the requirements of       #
# Notes for Authors for Acta Crystallographica Section E, and has been       #
# peer reviewed under the auspices of the IUCr Commission on Journals.       #
#                                                                            #
# Full details of the Crystallographic Information File format               #
# are given in the paper "The Crystallographic Information File (CIF):       #
# a New Standard Archive File for Crystallography" by S. R. Hall, F. H.      #
# Allen and I. D. Brown [Acta Cryst. (1991), A47, 655-685].                  #
#                                                                            #
# The current version of the core CIF dictionary is obtainable from          #
# ftp://ftp.iucr.org/pub/cif_core.dic.                                       #
#                                                                            #
# Software is freely available for graphical display of the structure(s)     #
# in this CIF. For information consult the CIF software page                 #
# http://www.iucr.org/resources/cif/software.                                #
#                                                                            #
# This file may be used for bona fide research purposes within the           #
# scientific community so long as proper attribution is given to the journal # 
# article from which it was obtained.                                        #
#                                                                            #
##############################################################################
data_I
_audit_creation_method     SHELXL-97
_chemical_name_systematic
;\
2-Methyl-4-(4-methylpiperazin-1-yl)-10<i>H</i>-\
thieno[2,3-<i>b</i>][1,5]benzodiazepine propan-2-ol disolvate
;
_chemical_name_common     'Olanzapine propan-2-ol disolvate'
_chemical_formula_moiety     'C17 H20 N4 S, 2(C3 H8 O)'
_chemical_formula_sum     'C23 H36 N4 O2 S'
_chemical_formula_iupac     'C17 H20 N4 S, 2C3 H8 O'
_chemical_formula_weight     432.62
_chemical_melting_point     ?
_symmetry_cell_setting     triclinic
_symmetry_space_group_name_H-M     'P -1'
_symmetry_space_group_name_Hall     '-P 1'
loop_
    _symmetry_equiv_pos_as_xyz
    'x, y, z'
    '-x, -y, -z'
_cell_length_a     9.9621(5)
_cell_length_b     10.8702(6)
_cell_length_c     12.2298(7)
_cell_angle_alpha     70.421(2)
_cell_angle_beta     74.560(2)
_cell_angle_gamma     77.296(2)
_cell_volume     1190.24(11)
_cell_formula_units_Z     2
_cell_measurement_reflns_used     8504
_cell_measurement_theta_min     2.27
_cell_measurement_theta_max     26.45
_cell_measurement_temperature     123(2)
_exptl_crystal_description     plate
_exptl_crystal_colour     yellow
_exptl_crystal_size_max     0.405
_exptl_crystal_size_mid     0.335
_exptl_crystal_size_min     0.105
_exptl_crystal_density_diffrn     1.207
_exptl_crystal_density_meas     ?
_exptl_crystal_density_method     'not measured'
_exptl_crystal_F_000     468
_exptl_absorpt_coefficient_mu     0.162
_exptl_absorpt_correction_type     multi-scan
_exptl_absorpt_process_details     '(SADABS; Bruker, 2007)'
_exptl_absorpt_correction_T_min     0.5810
_exptl_absorpt_correction_T_max     0.7454
_exptl_special_details
;
;
_diffrn_ambient_temperature     123(2)
_diffrn_radiation_type     MoK\a
_diffrn_radiation_wavelength     0.71073
_diffrn_radiation_source     'fine-focus sealed tube'
_diffrn_radiation_monochromator     graphite
_diffrn_measurement_device_type     'Bruker APEXII CCD'
_diffrn_measurement_method     '\f and \w scans'
_diffrn_detector_area_resol_mean     ?
_diffrn_reflns_number     16365
_diffrn_reflns_av_R_equivalents     0.0245
_diffrn_reflns_av_sigmaI/netI     0.0251
_diffrn_reflns_theta_min     1.81
_diffrn_reflns_theta_max     26.56
_diffrn_reflns_theta_full     26.56
_diffrn_measured_fraction_theta_max     0.982
_diffrn_measured_fraction_theta_full     0.982
_diffrn_reflns_limit_h_min     -12
_diffrn_reflns_limit_h_max     10
_diffrn_reflns_limit_k_min     -11
_diffrn_reflns_limit_k_max     13
_diffrn_reflns_limit_l_min     -15
_diffrn_reflns_limit_l_max     15
_diffrn_standards_number     ?
_diffrn_standards_interval_count     ?
_diffrn_standards_interval_time     ?
_diffrn_standards_decay_%     ?
_refine_special_details
;
Refinement of <i>F</i>^2^ against ALL reflections. The weighted <i>R</i>-factor
<i>wR</i> and goodness of fit <i>S</i> are based on <i>F</i>^2^, conventional
<i>R</i>-factors <i>R</i> are based on <i>F</i>, with <i>F</i> set to zero for
negative <i>F</i>^2^. The threshold expression of <i>F</i>^2^ >
2\s(<i>F</i>^2^) is used only for calculating <i>R</i>-factors(gt) <i>etc</i>.
and is not relevant to the choice of reflections for refinement.
<i>R</i>-factors based on <i>F</i>^2^ are statistically about twice as large
as those based on <i>F</i>, and <i>R</i>- factors based on ALL data will be
even larger.
;
_reflns_number_total     4880
_reflns_number_gt     4073
_reflns_threshold_expression     I>2\s(I)
_refine_ls_structure_factor_coef     Fsqd
_refine_ls_matrix_type     full
_refine_ls_R_factor_all     0.0482
_refine_ls_R_factor_gt     0.0376
_refine_ls_wR_factor_gt     0.0983
_refine_ls_wR_factor_ref     0.1058
_refine_ls_goodness_of_fit_ref     1.037
_refine_ls_restrained_S_all     1.037
_refine_ls_number_reflns     4880
_refine_ls_number_parameters     289
_refine_ls_number_restraints     0
_refine_ls_hydrogen_treatment     mixed
_refine_ls_weighting_scheme     calc
_refine_ls_weighting_details
         'calc w=1/[\s^2^(Fo^2^)+(0.0550P)^2^+0.4568P] where P=(Fo^2^+2Fc^2^)/3'
_atom_sites_solution_hydrogens     geom
_atom_sites_solution_primary     direct
_atom_sites_solution_secondary     difmap
_refine_ls_shift/su_max     0.000
_refine_ls_shift/su_mean     0.000
_refine_diff_density_max     0.326
_refine_diff_density_min     -0.291
_refine_ls_extinction_method     none
_refine_ls_extinction_coef     ?
loop_
    _atom_type_symbol
    _atom_type_description
    _atom_type_scat_dispersion_real
    _atom_type_scat_dispersion_imag
    _atom_type_scat_source
    'C' 'C' 0.0033 0.0016
                         'International Tables Vol C Tables 4.2.6.8 and 6.1.1.4'
    'H' 'H' 0.0000 0.0000
                         'International Tables Vol C Tables 4.2.6.8 and 6.1.1.4'
    'N' 'N' 0.0061 0.0033
                         'International Tables Vol C Tables 4.2.6.8 and 6.1.1.4'
    'S' 'S' 0.1246 0.1234
                         'International Tables Vol C Tables 4.2.6.8 and 6.1.1.4'
    'O' 'O' 0.0106 0.0060
                         'International Tables Vol C Tables 4.2.6.8 and 6.1.1.4'
_computing_data_collection     'APEX2 (Bruker, 2007)'
_computing_cell_refinement     'SAINT (Bruker, 2007)'
_computing_data_reduction     'SAINT (Bruker, 2007)'
_computing_structure_solution
                         'SHELXS97 (Sheldrick, 2008) and WinGX (Farrugia, 2012)'
_computing_structure_refinement
                         'SHELXL97 (Sheldrick, 2008) and WinGX (Farrugia, 2012)'
_computing_molecular_graphics
 'Mercury (Macrae <i>et al.</i>, 2008) and ORTEP-3 for Windows (Farrugia, 2012)'
_computing_publication_material
              'enCIFER (Allen <i>et al.</i>, 2004) and publCIF (Westrip,  2010)'
loop_
    _atom_site_type_symbol
    _atom_site_label
    _atom_site_fract_x
    _atom_site_fract_y
    _atom_site_fract_z
    _atom_site_U_iso_or_equiv
    _atom_site_adp_type
    _atom_site_calc_flag
    _atom_site_refinement_flags
    _atom_site_occupancy
    _atom_site_symmetry_multiplicity
    _atom_site_disorder_assembly
    _atom_site_disorder_group
    H H1N -0.1193(19) 0.9466(19) 0.1993(16) 0.032(5) Uiso d . 1 1 . .
    H H3S 0.514(2) 0.758(2) 0.825(2) 0.050(6) Uiso d . 1 1 . .
    H H1S 0.260(3) 0.830(2) 0.854(2) 0.058(7) Uiso d . 1 1 . .
    S S1 0.04115(4) 0.91878(4) 0.36298(3) 0.02407(11) Uani d . 1 1 . .
    N N1 -0.09642(13) 0.85854(13) 0.22328(11) 0.0230(3) Uani d . 1 1 . .
    N N4 0.36303(13) 0.26018(12) 0.32261(11) 0.0219(3) Uani d . 1 1 . .
    N N3 0.14149(12) 0.47811(12) 0.30511(11) 0.0217(3) Uani d . 1 1 . .
    N N2 -0.08278(13) 0.56928(12) 0.28169(11) 0.0219(3) Uani d . 1 1 . .
    C C14 0.21368(16) 0.24248(14) 0.35573(14) 0.0244(3) Uani d . 1 1 . .
    H H14A 0.1787 0.2325 0.4415 0.029 Uiso calc R 1 1 . .
    H H14B 0.2046 0.1606 0.3414 0.029 Uiso calc R 1 1 . .
    C C16 0.28887(15) 0.49962(14) 0.26562(14) 0.0223(3) Uani d . 1 1 . .
    H H16A 0.2985 0.5831 0.2769 0.027 Uiso calc R 1 1 . .
    H H16B 0.3210 0.5068 0.1801 0.027 Uiso calc R 1 1 . .
    C C5 0.03110(15) 0.57973(14) 0.30703(12) 0.0200(3) Uani d . 1 1 . .
    C C6 0.13109(15) 0.67258(14) 0.43396(13) 0.0213(3) Uani d . 1 1 . .
    H H6 0.1755 0.5898 0.4756 0.026 Uiso calc R 1 1 . .
    C C7 0.13712(15) 0.78773(15) 0.45145(13) 0.0228(3) Uani d . 1 1 . .
    C C13 0.12395(16) 0.35797(14) 0.28589(14) 0.0229(3) Uani d . 1 1 . .
    H H13A 0.1534 0.3649 0.2003 0.027 Uiso calc R 1 1 . .
    H H13B 0.0238 0.3448 0.3126 0.027 Uiso calc R 1 1 . .
    C C12 -0.33300(16) 0.60148(15) 0.33644(13) 0.0246(3) Uani d . 1 1 . .
    H H12 -0.3275 0.5082 0.3590 0.030 Uiso calc R 1 1 . .
    C C3 -0.21953(15) 0.79562(14) 0.26365(12) 0.0211(3) Uani d . 1 1 . .
    C C15 0.37834(16) 0.38554(15) 0.33649(14) 0.0243(3) Uani d . 1 1 . .
    H H15A 0.4783 0.3993 0.3090 0.029 Uiso calc R 1 1 . .
    H H15B 0.3493 0.3817 0.4214 0.029 Uiso calc R 1 1 . .
    C C2 -0.00519(15) 0.81452(14) 0.30203(13) 0.0208(3) Uani d . 1 1 . .
    C C10 -0.47383(16) 0.81431(16) 0.30737(14) 0.0259(3) Uani d . 1 1 . .
    H H10 -0.5633 0.8678 0.3091 0.031 Uiso calc R 1 1 . .
    C C4 -0.20831(15) 0.65708(14) 0.29640(13) 0.0213(3) Uani d . 1 1 . .
    C C8 0.20862(17) 0.81074(16) 0.53509(15) 0.0273(3) Uani d . 1 1 . .
    H H8A 0.1404 0.8144 0.6087 0.041 Uiso calc R 1 1 . .
    H H8B 0.2467 0.8944 0.4981 0.041 Uiso calc R 1 1 . .
    H H8C 0.2854 0.7384 0.5530 0.041 Uiso calc R 1 1 . .
    C C17 0.44267(18) 0.14983(16) 0.39751(15) 0.0301(4) Uani d . 1 1 . .
    H H17A 0.5423 0.1610 0.3746 0.045 Uiso calc R 1 1 . .
    H H17B 0.4325 0.0669 0.3873 0.045 Uiso calc R 1 1 . .
    H H17C 0.4066 0.1476 0.4808 0.045 Uiso calc R 1 1 . .
    C C11 -0.46419(16) 0.67801(16) 0.34425(14) 0.0259(3) Uani d . 1 1 . .
    H H11 -0.5471 0.6373 0.3747 0.031 Uiso calc R 1 1 . .
    C C1 0.05185(15) 0.68643(14) 0.34722(13) 0.0206(3) Uani d . 1 1 . .
    C C9 -0.35177(16) 0.87206(15) 0.26790(13) 0.0241(3) Uani d . 1 1 . .
    H H9 -0.3585 0.9655 0.2433 0.029 Uiso calc R 1 1 . .
    O O1S 0.44594(13) 0.77562(13) 0.87986(11) 0.0348(3) Uani d . 1 1 . .
    C C2S 0.50035(18) 0.80746(17) 0.96257(14) 0.0318(4) Uani d . 1 1 . .
    H H2S 0.5619 0.8773 0.9179 0.038 Uiso calc R 1 1 . .
    C C3S 0.58641(19) 0.6878(2) 1.02927(16) 0.0425(5) Uani d . 1 1 . .
    H H3S1 0.5278 0.6176 1.0712 0.064 Uiso calc R 1 1 . .
    H H3S2 0.6211 0.7107 1.0868 0.064 Uiso calc R 1 1 . .
    H H3S3 0.6664 0.6572 0.9733 0.064 Uiso calc R 1 1 . .
    C C1S 0.3754(2) 0.8628(2) 1.04315(16) 0.0420(5) Uani d . 1 1 . .
    H H1S1 0.3228 0.9397 0.9952 0.063 Uiso calc R 1 1 . .
    H H1S2 0.4087 0.8892 1.0994 0.063 Uiso calc R 1 1 . .
    H H1S3 0.3140 0.7952 1.0869 0.063 Uiso calc R 1 1 . .
    O O2S 0.17158(13) 0.85357(11) 0.84879(10) 0.0308(3) Uani d . 1 1 . .
    C C5S 0.08774(19) 0.77005(18) 0.94873(15) 0.0345(4) Uani d . 1 1 . .
    H H6S 0.1012 0.7803 1.0232 0.041 Uiso calc R 1 1 . .
    C C4S -0.0636(2) 0.8177(2) 0.93962(18) 0.0464(5) Uani d . 1 1 . .
    H H5S1 -0.0883 0.9095 0.9413 0.070 Uiso calc R 1 1 . .
    H H5S2 -0.1242 0.7625 1.0066 0.070 Uiso calc R 1 1 . .
    H H5S3 -0.0771 0.8120 0.8650 0.070 Uiso calc R 1 1 . .
    C C6S 0.1325(3) 0.62811(19) 0.9508(2) 0.0577(6) Uani d . 1 1 . .
    H H7S1 0.1192 0.6169 0.8783 0.087 Uiso calc R 1 1 . .
    H H7S2 0.0755 0.5723 1.0202 0.087 Uiso calc R 1 1 . .
    H H7S3 0.2320 0.6026 0.9552 0.087 Uiso calc R 1 1 . .
loop_
    _atom_site_aniso_label
    _atom_site_aniso_U_11
    _atom_site_aniso_U_22
    _atom_site_aniso_U_33
    _atom_site_aniso_U_12
    _atom_site_aniso_U_13
    _atom_site_aniso_U_23
    S1 0.0235(2) 0.01788(19) 0.0328(2) -0.00162(14) -0.00854(15) -0.00866(15)
    N1 0.0219(6) 0.0188(6) 0.0268(6) -0.0008(5) -0.0093(5) -0.0029(5)
    N4 0.0211(6) 0.0199(6) 0.0267(6) 0.0027(5) -0.0098(5) -0.0092(5)
    N3 0.0173(6) 0.0179(6) 0.0316(7) -0.0013(5) -0.0065(5) -0.0092(5)
    N2 0.0208(6) 0.0206(6) 0.0259(6) -0.0006(5) -0.0085(5) -0.0074(5)
    C14 0.0241(8) 0.0187(7) 0.0306(8) -0.0019(6) -0.0050(6) -0.0088(6)
    C16 0.0181(7) 0.0198(7) 0.0306(8) -0.0027(6) -0.0051(6) -0.0096(6)
    C5 0.0203(7) 0.0181(7) 0.0208(7) -0.0029(6) -0.0051(6) -0.0039(5)
    C6 0.0182(7) 0.0204(7) 0.0258(7) -0.0008(6) -0.0063(6) -0.0072(6)
    C7 0.0188(7) 0.0232(7) 0.0272(7) -0.0017(6) -0.0054(6) -0.0088(6)
    C13 0.0202(7) 0.0201(7) 0.0310(8) -0.0023(6) -0.0068(6) -0.0103(6)
    C12 0.0247(8) 0.0246(8) 0.0283(8) -0.0023(6) -0.0121(6) -0.0082(6)
    C3 0.0210(7) 0.0236(7) 0.0201(7) -0.0008(6) -0.0074(6) -0.0071(6)
    C15 0.0210(7) 0.0249(8) 0.0315(8) 0.0009(6) -0.0098(6) -0.0135(6)
    C2 0.0171(7) 0.0209(7) 0.0253(7) -0.0022(6) -0.0044(6) -0.0084(6)
    C10 0.0201(7) 0.0337(9) 0.0267(8) 0.0042(6) -0.0096(6) -0.0140(7)
    C4 0.0211(7) 0.0231(7) 0.0223(7) 0.0005(6) -0.0099(6) -0.0082(6)
    C8 0.0261(8) 0.0267(8) 0.0346(8) -0.0025(6) -0.0105(7) -0.0138(7)
    C17 0.0330(9) 0.0266(8) 0.0309(8) 0.0065(7) -0.0143(7) -0.0094(7)
    C11 0.0201(7) 0.0337(8) 0.0279(8) -0.0037(6) -0.0083(6) -0.0119(6)
    C1 0.0167(7) 0.0201(7) 0.0256(7) -0.0008(6) -0.0050(6) -0.0084(6)
    C9 0.0259(8) 0.0225(7) 0.0244(7) 0.0027(6) -0.0100(6) -0.0079(6)
    O1S 0.0261(6) 0.0516(8) 0.0322(6) 0.0042(5) -0.0095(5) -0.0228(6)
    C2S 0.0355(9) 0.0347(9) 0.0283(8) -0.0080(7) -0.0084(7) -0.0104(7)
    C3S 0.0288(9) 0.0608(13) 0.0309(9) 0.0016(9) -0.0060(7) -0.0098(9)
    C1S 0.0504(12) 0.0442(11) 0.0350(10) 0.0068(9) -0.0151(9) -0.0201(8)
    O2S 0.0258(6) 0.0242(6) 0.0362(6) -0.0032(5) -0.0058(5) -0.0019(5)
    C5S 0.0340(9) 0.0412(10) 0.0281(8) -0.0136(8) -0.0074(7) -0.0042(7)
    C4S 0.0314(10) 0.0684(14) 0.0401(10) -0.0170(9) -0.0035(8) -0.0139(10)
    C6S 0.0651(15) 0.0318(10) 0.0726(15) -0.0172(10) -0.0297(12) 0.0074(10)
_geom_special_details
;
All s.u.'s (except the s.u. in the dihedral angle between two l.s. planes) are
estimated using the full covariance matrix. The cell s.u.'s are taken into
account individually in the estimation of s.u.'s in distances, angles and
torsion angles; correlations between s.u.'s in cell parameters are only used
when they are defined by crystal symmetry. An approximate (isotropic)
treatment of cell s.u.'s is used for estimating s.u.'s involving l.s. planes.
;
loop_
    _geom_bond_atom_site_label_1
    _geom_bond_atom_site_label_2
    _geom_bond_site_symmetry_2
    _geom_bond_distance
    _geom_bond_publ_flag
    S1 C7 . 1.7415(15) ?
    S1 C2 . 1.7415(15) ?
    N1 C2 . 1.3959(19) ?
    N1 C3 . 1.4268(19) ?
    N1 H1N . 0.897(19) ?
    N4 C17 . 1.4627(19) ?
    N4 C14 . 1.4723(19) ?
    N4 C15 . 1.4728(18) ?
    N3 C5 . 1.3782(18) ?
    N3 C13 . 1.4558(18) ?
    N3 C16 . 1.4633(18) ?
    N2 C5 . 1.2897(19) ?
    N2 C4 . 1.4061(18) ?
    C14 C13 . 1.516(2) ?
    C14 H14A . 0.9900 ?
    C14 H14B . 0.9900 ?
    C16 C15 . 1.513(2) ?
    C16 H16A . 0.9900 ?
    C16 H16B . 0.9900 ?
    C5 C1 . 1.474(2) ?
    C6 C7 . 1.355(2) ?
    C6 C1 . 1.434(2) ?
    C6 H6 . 0.9500 ?
    C7 C8 . 1.501(2) ?
    C13 H13A . 0.9900 ?
    C13 H13B . 0.9900 ?
    C12 C11 . 1.385(2) ?
    C12 C4 . 1.399(2) ?
    C12 H12 . 0.9500 ?
    C3 C9 . 1.393(2) ?
    C3 C4 . 1.409(2) ?
    C15 H15A . 0.9900 ?
    C15 H15B . 0.9900 ?
    C2 C1 . 1.368(2) ?
    C10 C11 . 1.386(2) ?
    C10 C9 . 1.388(2) ?
    C10 H10 . 0.9500 ?
    C8 H8A . 0.9800 ?
    C8 H8B . 0.9800 ?
    C8 H8C . 0.9800 ?
    C17 H17A . 0.9800 ?
    C17 H17B . 0.9800 ?
    C17 H17C . 0.9800 ?
    C11 H11 . 0.9500 ?
    C9 H9 . 0.9500 ?
    O1S C2S . 1.430(2) ?
    O1S H3S . 0.86(2) ?
    C2S C3S . 1.504(2) ?
    C2S C1S . 1.515(2) ?
    C2S H2S . 1.0000 ?
    C3S H3S1 . 0.9800 ?
    C3S H3S2 . 0.9800 ?
    C3S H3S3 . 0.9800 ?
    C1S H1S1 . 0.9800 ?
    C1S H1S2 . 0.9800 ?
    C1S H1S3 . 0.9800 ?
    O2S C5S . 1.436(2) ?
    O2S H1S . 0.87(2) ?
    C5S C6S . 1.502(3) ?
    C5S C4S . 1.504(3) ?
    C5S H6S . 1.0000 ?
    C4S H5S1 . 0.9800 ?
    C4S H5S2 . 0.9800 ?
    C4S H5S3 . 0.9800 ?
    C6S H7S1 . 0.9800 ?
    C6S H7S2 . 0.9800 ?
    C6S H7S3 . 0.9800 ?
loop_
    _geom_angle_atom_site_label_1
    _geom_angle_atom_site_label_2
    _geom_angle_atom_site_label_3
    _geom_angle_site_symmetry_1
    _geom_angle_site_symmetry_3
    _geom_angle
    _geom_angle_publ_flag
    C7 S1 C2 . . 91.98(7) ?
    C2 N1 C3 . . 114.13(12) ?
    C2 N1 H1N . . 113.8(12) ?
    C3 N1 H1N . . 110.7(12) ?
    C17 N4 C14 . . 109.50(12) ?
    C17 N4 C15 . . 110.02(12) ?
    C14 N4 C15 . . 110.22(11) ?
    C5 N3 C13 . . 120.29(12) ?
    C5 N3 C16 . . 122.85(12) ?
    C13 N3 C16 . . 110.77(11) ?
    C5 N2 C4 . . 123.11(13) ?
    N4 C14 C13 . . 112.02(12) ?
    N4 C14 H14A . . 109.2 ?
    C13 C14 H14A . . 109.2 ?
    N4 C14 H14B . . 109.2 ?
    C13 C14 H14B . . 109.2 ?
    H14A C14 H14B . . 107.9 ?
    N3 C16 C15 . . 109.49(12) ?
    N3 C16 H16A . . 109.8 ?
    C15 C16 H16A . . 109.8 ?
    N3 C16 H16B . . 109.8 ?
    C15 C16 H16B . . 109.8 ?
    H16A C16 H16B . . 108.2 ?
    N2 C5 N3 . . 118.01(13) ?
    N2 C5 C1 . . 126.03(13) ?
    N3 C5 C1 . . 115.78(12) ?
    C7 C6 C1 . . 114.22(13) ?
    C7 C6 H6 . . 122.9 ?
    C1 C6 H6 . . 122.9 ?
    C6 C7 C8 . . 128.92(14) ?
    C6 C7 S1 . . 110.50(11) ?
    C8 C7 S1 . . 120.55(11) ?
    N3 C13 C14 . . 108.59(12) ?
    N3 C13 H13A . . 110.0 ?
    C14 C13 H13A . . 110.0 ?
    N3 C13 H13B . . 110.0 ?
    C14 C13 H13B . . 110.0 ?
    H13A C13 H13B . . 108.4 ?
    C11 C12 C4 . . 122.09(14) ?
    C11 C12 H12 . . 119.0 ?
    C4 C12 H12 . . 119.0 ?
    C9 C3 C4 . . 119.78(14) ?
    C9 C3 N1 . . 119.63(13) ?
    C4 C3 N1 . . 120.57(13) ?
    N4 C15 C16 . . 110.50(12) ?
    N4 C15 H15A . . 109.5 ?
    C16 C15 H15A . . 109.5 ?
    N4 C15 H15B . . 109.5 ?
    C16 C15 H15B . . 109.5 ?
    H15A C15 H15B . . 108.1 ?
    C1 C2 N1 . . 125.87(13) ?
    C1 C2 S1 . . 111.18(11) ?
    N1 C2 S1 . . 122.83(11) ?
    C11 C10 C9 . . 119.46(14) ?
    C11 C10 H10 . . 120.3 ?
    C9 C10 H10 . . 120.3 ?
    C12 C4 N2 . . 116.18(13) ?
    C12 C4 C3 . . 117.75(13) ?
    N2 C4 C3 . . 125.76(13) ?
    C7 C8 H8A . . 109.5 ?
    C7 C8 H8B . . 109.5 ?
    H8A C8 H8B . . 109.5 ?
    C7 C8 H8C . . 109.5 ?
    H8A C8 H8C . . 109.5 ?
    H8B C8 H8C . . 109.5 ?
    N4 C17 H17A . . 109.5 ?
    N4 C17 H17B . . 109.5 ?
    H17A C17 H17B . . 109.5 ?
    N4 C17 H17C . . 109.5 ?
    H17A C17 H17C . . 109.5 ?
    H17B C17 H17C . . 109.5 ?
    C12 C11 C10 . . 119.60(14) ?
    C12 C11 H11 . . 120.2 ?
    C10 C11 H11 . . 120.2 ?
    C2 C1 C6 . . 112.09(13) ?
    C2 C1 C5 . . 121.52(13) ?
    C6 C1 C5 . . 126.38(13) ?
    C10 C9 C3 . . 121.24(14) ?
    C10 C9 H9 . . 119.4 ?
    C3 C9 H9 . . 119.4 ?
    C2S O1S H3S . . 109.0(15) ?
    O1S C2S C3S . . 110.46(14) ?
    O1S C2S C1S . . 106.97(14) ?
    C3S C2S C1S . . 112.88(15) ?
    O1S C2S H2S . . 108.8 ?
    C3S C2S H2S . . 108.8 ?
    C1S C2S H2S . . 108.8 ?
    C2S C3S H3S1 . . 109.5 ?
    C2S C3S H3S2 . . 109.5 ?
    H3S1 C3S H3S2 . . 109.5 ?
    C2S C3S H3S3 . . 109.5 ?
    H3S1 C3S H3S3 . . 109.5 ?
    H3S2 C3S H3S3 . . 109.5 ?
    C2S C1S H1S1 . . 109.5 ?
    C2S C1S H1S2 . . 109.5 ?
    H1S1 C1S H1S2 . . 109.5 ?
    C2S C1S H1S3 . . 109.5 ?
    H1S1 C1S H1S3 . . 109.5 ?
    H1S2 C1S H1S3 . . 109.5 ?
    C5S O2S H1S . . 108.9(15) ?
    O2S C5S C6S . . 110.43(16) ?
    O2S C5S C4S . . 107.23(14) ?
    C6S C5S C4S . . 112.72(17) ?
    O2S C5S H6S . . 108.8 ?
    C6S C5S H6S . . 108.8 ?
    C4S C5S H6S . . 108.8 ?
    C5S C4S H5S1 . . 109.5 ?
    C5S C4S H5S2 . . 109.5 ?
    H5S1 C4S H5S2 . . 109.5 ?
    C5S C4S H5S3 . . 109.5 ?
    H5S1 C4S H5S3 . . 109.5 ?
    H5S2 C4S H5S3 . . 109.5 ?
    C5S C6S H7S1 . . 109.5 ?
    C5S C6S H7S2 . . 109.5 ?
    H7S1 C6S H7S2 . . 109.5 ?
    C5S C6S H7S3 . . 109.5 ?
    H7S1 C6S H7S3 . . 109.5 ?
    H7S2 C6S H7S3 . . 109.5 ?
loop_
    _geom_torsion_atom_site_label_1
    _geom_torsion_atom_site_label_2
    _geom_torsion_atom_site_label_3
    _geom_torsion_atom_site_label_4
    _geom_torsion_site_symmetry_1
    _geom_torsion_site_symmetry_2
    _geom_torsion_site_symmetry_3
    _geom_torsion_site_symmetry_4
    _geom_torsion
    _geom_torsion_publ_flag
    C17 N4 C14 C13 . . . . 176.70(12) ?
    C15 N4 C14 C13 . . . . 55.54(16) ?
    C5 N3 C16 C15 . . . . 146.27(13) ?
    C13 N3 C16 C15 . . . . -61.22(15) ?
    C4 N2 C5 N3 . . . . 171.00(13) ?
    C4 N2 C5 C1 . . . . -4.0(2) ?
    C13 N3 C5 N2 . . . . -5.6(2) ?
    C16 N3 C5 N2 . . . . 144.38(14) ?
    C13 N3 C5 C1 . . . . 169.89(13) ?
    C16 N3 C5 C1 . . . . -40.10(19) ?
    C1 C6 C7 C8 . . . . 179.38(15) ?
    C1 C6 C7 S1 . . . . 1.28(16) ?
    C2 S1 C7 C6 . . . . -0.43(12) ?
    C2 S1 C7 C8 . . . . -178.71(13) ?
    C5 N3 C13 C14 . . . . -146.81(13) ?
    C16 N3 C13 C14 . . . . 59.88(15) ?
    N4 C14 C13 N3 . . . . -57.24(16) ?
    C2 N1 C3 C9 . . . . 126.29(14) ?
    C2 N1 C3 C4 . . . . -55.31(18) ?
    C17 N4 C15 C16 . . . . -176.32(13) ?
    C14 N4 C15 C16 . . . . -55.47(16) ?
    N3 C16 C15 N4 . . . . 58.31(16) ?
    C3 N1 C2 C1 . . . . 55.2(2) ?
    C3 N1 C2 S1 . . . . -120.37(13) ?
    C7 S1 C2 C1 . . . . -0.55(12) ?
    C7 S1 C2 N1 . . . . 175.64(13) ?
    C11 C12 C4 N2 . . . . -173.92(13) ?
    C11 C12 C4 C3 . . . . 0.1(2) ?
    C5 N2 C4 C12 . . . . -142.24(15) ?
    C5 N2 C4 C3 . . . . 44.3(2) ?
    C9 C3 C4 C12 . . . . -2.3(2) ?
    N1 C3 C4 C12 . . . . 179.32(13) ?
    C9 C3 C4 N2 . . . . 171.08(13) ?
    N1 C3 C4 N2 . . . . -7.3(2) ?
    C4 C12 C11 C10 . . . . 2.5(2) ?
    C9 C10 C11 C12 . . . . -2.8(2) ?
    N1 C2 C1 C6 . . . . -174.71(13) ?
    S1 C2 C1 C6 . . . . 1.34(16) ?
    N1 C2 C1 C5 . . . . 5.7(2) ?
    S1 C2 C1 C5 . . . . -178.28(11) ?
    C7 C6 C1 C2 . . . . -1.73(19) ?
    C7 C6 C1 C5 . . . . 177.87(13) ?
    N2 C5 C1 C2 . . . . -38.1(2) ?
    N3 C5 C1 C2 . . . . 146.84(14) ?
    N2 C5 C1 C6 . . . . 142.37(16) ?
    N3 C5 C1 C6 . . . . -32.7(2) ?
    C11 C10 C9 C3 . . . . 0.6(2) ?
    C4 C3 C9 C10 . . . . 2.0(2) ?
    N1 C3 C9 C10 . . . . -179.59(13) ?
loop_
    _geom_hbond_atom_site_label_D
    _geom_hbond_atom_site_label_H
    _geom_hbond_atom_site_label_A
    _geom_hbond_site_symmetry_A
    _geom_hbond_distance_DH
    _geom_hbond_distance_HA
    _geom_hbond_distance_DA
    _geom_hbond_angle_DHA
    N1 H1N O2S 2_576 0.90(2) 2.04(2) 2.933(2) 177(2)
    O1S H3S N4 2_666 0.86(2) 1.94(2) 2.778(2) 167(2)
_iucr_refine_instructions_details
;
CELL  0.71073   9.9621  10.8702  12.2298   70.421   74.560   77.296
ZERR     2.00   0.0005   0.0006   0.0007    0.002    0.002    0.002
LATT   1
SFAC  C    H    N    S    O
UNIT  46   72   8    2    4
MERG   2
OMIT    -3.00 180.00
FMAP   2
PLAN   20
ACTA
BOND
BOND   $H
CONF
L.S.   8
TEMP  -150.00
WGHT    0.055000    0.456800
FVAR       0.23128
H1N   2   -0.119297    0.946587    0.199303    11.00000    0.03157
H3S   2    0.514408    0.757824    0.825210    11.00000    0.05039
H1S   2    0.260001    0.829797    0.853642    11.00000    0.05775
MOLE    1
S1    4    0.041149    0.918779    0.362979    11.00000    0.02345    0.01788 =
         0.03277   -0.00866   -0.00854   -0.00162
N1    3   -0.096422    0.858540    0.223277    11.00000    0.02188    0.01879 =
         0.02676   -0.00287   -0.00931   -0.00082
N4    3    0.363034    0.260183    0.322606    11.00000    0.02113    0.01988 =
         0.02670   -0.00919   -0.00975    0.00272
N3    3    0.141489    0.478115    0.305108    11.00000    0.01732    0.01786 =
         0.03156   -0.00920   -0.00653   -0.00126
N2    3   -0.082784    0.569284    0.281693    11.00000    0.02075    0.02058 =
         0.02588   -0.00738   -0.00846   -0.00056
C14   1    0.213680    0.242479    0.355731    11.00000    0.02406    0.01870 =
         0.03063   -0.00882   -0.00503   -0.00186
AFIX  23
H14A  2    0.178673    0.232474    0.441541    11.00000   -1.20000
H14B  2    0.204646    0.160577    0.341362    11.00000   -1.20000
AFIX   0
C16   1    0.288866    0.499621    0.265618    11.00000    0.01809    0.01976 =
         0.03059   -0.00956   -0.00510   -0.00273
AFIX  23
H16A  2    0.298534    0.583053    0.276891    11.00000   -1.20000
H16B  2    0.320984    0.506770    0.180119    11.00000   -1.20000
AFIX   0
C5    1    0.031096    0.579732    0.307026    11.00000    0.02030    0.01811 =
         0.02075   -0.00387   -0.00507   -0.00287
C6    1    0.131085    0.672582    0.433961    11.00000    0.01819    0.02042 =
         0.02580   -0.00719   -0.00635   -0.00081
AFIX  43
H6    2    0.175507    0.589789    0.475566    11.00000   -1.20000
AFIX   0
C7    1    0.137118    0.787732    0.451448    11.00000    0.01884    0.02324 =
         0.02719   -0.00882   -0.00544   -0.00170
C13   1    0.123952    0.357970    0.285894    11.00000    0.02024    0.02007 =
         0.03102   -0.01030   -0.00678   -0.00232
AFIX  23
H13A  2    0.153352    0.364856    0.200342    11.00000   -1.20000
H13B  2    0.023835    0.344772    0.312612    11.00000   -1.20000
AFIX   0
C12   1   -0.333004    0.601475    0.336445    11.00000    0.02470    0.02455 =
         0.02827   -0.00819   -0.01211   -0.00230
AFIX  43
H12   2   -0.327533    0.508243    0.359009    11.00000   -1.20000
AFIX   0
C3    1   -0.219532    0.795624    0.263655    11.00000    0.02104    0.02356 =
         0.02005   -0.00715   -0.00741   -0.00079
C15   1    0.378344    0.385539    0.336491    11.00000    0.02104    0.02494 =
         0.03150   -0.01353   -0.00985    0.00094
AFIX  23
H15A  2    0.478277    0.399296    0.308962    11.00000   -1.20000
H15B  2    0.349325    0.381674    0.421409    11.00000   -1.20000
AFIX   0
C2    1   -0.005190    0.814517    0.302026    11.00000    0.01706    0.02089 =
         0.02534   -0.00839   -0.00437   -0.00218
C10   1   -0.473830    0.814314    0.307365    11.00000    0.02009    0.03373 =
         0.02666   -0.01404   -0.00957    0.00417
AFIX  43
H10   2   -0.563264    0.867782    0.309088    11.00000   -1.20000
AFIX   0
C4    1   -0.208305    0.657081    0.296400    11.00000    0.02114    0.02306 =
         0.02228   -0.00816   -0.00993    0.00053
C8    1    0.208617    0.810736    0.535087    11.00000    0.02606    0.02673 =
         0.03464   -0.01378   -0.01055   -0.00254
AFIX 137
H8A   2    0.140398    0.814390    0.608708    11.00000   -1.50000
H8B   2    0.246715    0.894400    0.498140    11.00000   -1.50000
H8C   2    0.285411    0.738433    0.553010    11.00000   -1.50000
AFIX   0
C17   1    0.442675    0.149827    0.397508    11.00000    0.03296    0.02655 =
         0.03086   -0.00943   -0.01430    0.00654
AFIX 137
H17A  2    0.542310    0.160961    0.374625    11.00000   -1.50000
H17B  2    0.432497    0.066937    0.387268    11.00000   -1.50000
H17C  2    0.406576    0.147645    0.480817    11.00000   -1.50000
AFIX   0
C11   1   -0.464194    0.678013    0.344245    11.00000    0.02015    0.03371 =
         0.02794   -0.01189   -0.00831   -0.00372
AFIX  43
H11   2   -0.547074    0.637327    0.374692    11.00000   -1.20000
AFIX   0
C1    1    0.051855    0.686431    0.347222    11.00000    0.01674    0.02011 =
         0.02562   -0.00841   -0.00504   -0.00078
C9    1   -0.351765    0.872063    0.267897    11.00000    0.02588    0.02249 =
         0.02445   -0.00791   -0.01004    0.00274
AFIX  43
H9    2   -0.358535    0.965497    0.243309    11.00000   -1.20000
AFIX   0
MOLE    2
O1S   5    0.445942    0.775616    0.879856    11.00000    0.02610    0.05158 =
         0.03225   -0.02279   -0.00954    0.00423
C2S   1    0.500350    0.807461    0.962567    11.00000    0.03552    0.03475 =
         0.02832   -0.01037   -0.00841   -0.00796
AFIX  13
H2S   2    0.561939    0.877332    0.917943    11.00000   -1.20000
AFIX   0
C3S   1    0.586410    0.687810    1.029268    11.00000    0.02884    0.06079 =
         0.03088   -0.00985   -0.00598    0.00161
AFIX 137
H3S1  2    0.527805    0.617607    1.071178    11.00000   -1.50000
H3S2  2    0.621068    0.710695    1.086791    11.00000   -1.50000
H3S3  2    0.666422    0.657180    0.973288    11.00000   -1.50000
AFIX   0
C1S   1    0.375425    0.862786    1.043146    11.00000    0.05044    0.04416 =
         0.03499   -0.02011   -0.01513    0.00684
AFIX 137
H1S1  2    0.322762    0.939747    0.995247    11.00000   -1.50000
H1S2  2    0.408723    0.889181    1.099356    11.00000   -1.50000
H1S3  2    0.314003    0.795209    1.086943    11.00000   -1.50000
AFIX   0
MOLE    3
O2S   5    0.171578    0.853571    0.848790    11.00000    0.02581    0.02422 =
         0.03623   -0.00189   -0.00576   -0.00323
C5S   1    0.087738    0.770052    0.948726    11.00000    0.03403    0.04121 =
         0.02809   -0.00418   -0.00738   -0.01356
AFIX  13
H6S   2    0.101250    0.780256    1.023219    11.00000   -1.20000
AFIX   0
C4S   1   -0.063648    0.817656    0.939615    11.00000    0.03144    0.06841 =
         0.04011   -0.01394   -0.00348   -0.01700
AFIX 137
H5S1  2   -0.088343    0.909470    0.941341    11.00000   -1.50000
H5S2  2   -0.124155    0.762496    1.006564    11.00000   -1.50000
H5S3  2   -0.077085    0.812020    0.865004    11.00000   -1.50000
AFIX   0
C6S   1    0.132514    0.628110    0.950782    11.00000    0.06512    0.03184 =
         0.07263    0.00739   -0.02972   -0.01721
AFIX 137
H7S1  2    0.119165    0.616891    0.878312    11.00000   -1.50000
H7S2  2    0.075546    0.572274    1.020165    11.00000   -1.50000
H7S3  2    0.232035    0.602585    0.955209    11.00000   -1.50000
HKLF 4
REM
REM R1 =  0.0376 for   4073 Fo > 4sig(Fo)  and  0.0482 for all   4880 data
REM    289 parameters refined using      0 restraints
END
WGHT      0.0550      0.4568
REM Highest difference peak  0.326,  deepest hole -0.291,  1-sigma level  0.045
Q1    1   0.0405  0.8781  0.2982  11.00000  0.05    0.33
Q2    1  -0.2098  0.7260  0.2868  11.00000  0.05    0.30
Q3    1   0.0484  0.6404  0.3242  11.00000  0.05    0.29
Q4    1   0.3728  0.3214  0.3297  11.00000  0.05    0.28
Q5    1  -0.0213  1.0000  0.3763  11.00000  0.05    0.26
Q6    1   0.1641  0.7344  0.4125  11.00000  0.05    0.25
Q7    1   0.2144  0.4949  0.2848  11.00000  0.05    0.25
Q8    1  -0.2627  0.6324  0.2894  11.00000  0.05    0.23
Q9    1   0.1101  0.9793  0.3166  11.00000  0.05    0.23
Q10   1  -0.4064  0.8343  0.2505  11.00000  0.05    0.21
Q11   1  -0.2816  0.8277  0.2687  11.00000  0.05    0.21
Q12   1  -0.3932  0.6449  0.3201  11.00000  0.05    0.21
Q13   1   0.1311  0.4220  0.3081  11.00000  0.05    0.21
Q14   1   0.1006  0.7163  0.4751  11.00000  0.05    0.20
Q15   1  -0.1552  0.6123  0.2941  11.00000  0.05    0.20
Q16   1  -0.4548  0.7500  0.3065  11.00000  0.05    0.19
Q17   1   0.4016  0.2578  0.2580  11.00000  0.05    0.19
Q18   1   0.0466  0.7431  0.3167  11.00000  0.05    0.19
Q19   1  -0.1709  0.8242  0.2674  11.00000  0.05    0.19
Q20   1   0.4475  0.8415  1.0036  11.00000  0.05    0.19
;
data_global
_journal_date_recd_electronic     2013-03-16
_journal_date_accepted     2013-04-09
_journal_name_full     'Acta Crystallographica, Section E'
_journal_year     2013
_journal_volume     69
_journal_issue      5
_journal_page_first     o752
_journal_page_last     o753
_journal_paper_category     QO
_journal_paper_doi     10.1107/S1600536813009811
_journal_coeditor_code     FJ2624
_publ_contact_author_name     'Prof. Alastair J Florence'
_publ_contact_author_address
;
Strathclyde Institute of Pharmacy and Biomedical Sciences
University of Strathclyde
161 Cathedral Street
Glasgow G4 0RE
Scotland
;
_publ_contact_author_email     'alastair.florence@strath.ac.uk'
_publ_contact_author_fax     ?
_publ_contact_author_phone     '+44 141 548 4877'
_publ_section_title
;\
2-Methyl-4-(4-methylpiperazin-1-yl)-10<i>H</i>-thieno[2,3-<i>b</i>][1,5]\
benzodiazepine (olanzapine) propan-2-ol disolvate
;
loop_
    _publ_author_name
    _publ_author_footnote
    _publ_author_address
    'Bhardwaj, Rajni M.' .
;
Strathclyde Institute of Pharmacy and Biomedical Sciences
University of Strathclyde
161 Cathedral Street
Glasgow G4 0RE
Scotland
;
    'Florence, Alastair J.' .
;
Strathclyde Institute of Pharmacy and Biomedical Sciences
University of Strathclyde
161 Cathedral Street
Glasgow G4 0RE
Scotland
;
