# Supplementary material for: 2-Methyl-4-(4-methyl­piperazin-1-yl)-10H-thieno[2,3-b][1,5]benzodiazepine (olanzapine) propan-2-ol disolvate
Source: Acta Crystallogr Sect E Struct Rep Online. 2013 Apr 20;69(Pt 5):o752–3. doi: 10.1107/S1600536813009811 (PMC3648280; doi:10.1107/S1600536813009811)
Supplement: Supplementary file 2 [file e-69-0o752-Isup2.hkl]

#
# h,k,l, Fc-squared, Fo-squared, sigma(Fo-squared) and status flag
#
data_I
_shelx_title ' OZPN_CC2_0m in P-1'
_shelx_refln_list_code          4
_shelx_F_calc_maximum      133.77
_exptl_crystal_F_000       468.00
_reflns_d_resolution_high  0.7948
 
loop_
 _symmetry_equiv_pos_as_xyz
 'x, y, z'
 '-x, -y, -z'
 
_cell_length_a     9.9621
_cell_length_b    10.8702
_cell_length_c    12.2298
_cell_angle_alpha  70.421
_cell_angle_beta   74.560
_cell_angle_gamma  77.296
 
_shelx_F_squared_multiplier     1.000
 
loop_
 _refln_index_h
 _refln_index_k
 _refln_index_l
 _refln_F_squared_calc
 _refln_F_squared_meas
 _refln_F_squared_sigma
 _refln_observed_status
   1   0   0     2035.16     1985.32     61.30 o
   2   0   0     3205.45     3120.18     27.59 o
   3   0   0      553.20      568.69      5.38 o
   4   0   0      669.35      767.28      6.64 o
   5   0   0        0.01       -0.03      0.76 o
   6   0   0       33.21       42.76      2.77 o
   7   0   0      148.64      142.17      3.06 o
   8   0   0        8.43       11.19      3.18 o
   9   0   0       11.31       10.00      2.64 o
  10   0   0       91.51       83.86      4.82 o
  11   0   0       38.74       35.15      3.83 o
 -11   1   0       23.79       22.10      4.49 o
 -10   1   0       75.53       78.80      5.05 o
  -9   1   0       45.34       50.04      3.37 o
  -8   1   0     1002.71      981.64     12.27 o
  -7   1   0      424.44      428.49      5.43 o
  -6   1   0       23.80       31.03      1.43 o
  -5   1   0      242.35      269.25      3.55 o
  -4   1   0      141.21      142.47      1.92 o
  -3   1   0       23.69       19.90      0.90 o
  -2   1   0      426.31      440.67      6.23 o
  -1   1   0      314.41      296.23      3.90 o
   0   1   0       46.89       35.36      2.33 o
   1   1   0      639.76      604.94      6.45 o
   2   1   0     7073.52     7188.64     56.63 o
   3   1   0       12.81       13.34      0.68 o
   4   1   0      848.54      820.16      6.83 o
   5   1   0      406.42      426.99      4.04 o
   6   1   0       73.85      100.80      2.27 o
   7   1   0        1.01        1.33      1.17 o
   8   1   0      337.32      336.89      5.56 o
   9   1   0        0.71       -2.01      2.07 o
  10   1   0        0.56       -0.23      2.71 o
  11   1   0       10.99        8.06      3.10 o
  12   1   0        1.13       -1.20      3.30 o
 -11   2   0       36.10       34.21      5.05 o
 -10   2   0        5.59        4.39      2.78 o
  -9   2   0      187.81      189.77      5.81 o
  -8   2   0      109.99      104.96      8.60 o
  -7   2   0        7.19        4.43      1.32 o
  -6   2   0      164.21      157.26      2.79 o
  -5   2   0       44.76       46.84      1.73 o
  -4   2   0       39.87       42.25      1.23 o
  -3   2   0     1305.95     1362.88     14.04 o
  -2   2   0        1.68        3.02      0.71 o
  -1   2   0       72.31       64.74      2.14 o
   0   2   0     8277.18     8078.23     69.18 o
   1   2   0     3937.77     3690.99     29.13 o
   2   2   0      910.76      879.00      7.19 o
   3   2   0     2484.35     2511.37     19.88 o
   4   2   0      170.93      208.66      2.33 o
   5   2   0      382.96      481.36      4.73 o
   6   2   0      382.38      382.35      4.55 o
   7   2   0      454.50      470.23      5.82 o
   8   2   0       20.68       19.84      1.64 o
   9   2   0      136.44      118.29      4.20 o
  10   2   0       17.93       16.76      3.10 o
  11   2   0        0.78        2.55      5.14 o
  12   2   0        0.13       -1.31      3.30 o
 -11   3   0      231.11      254.86      7.31 o
 -10   3   0       55.56       51.60      5.23 o
  -9   3   0      121.87      110.21      4.82 o
  -8   3   0      172.20      161.78      5.22 o
  -7   3   0      227.42      241.96      3.81 o
  -6   3   0     1273.82     1286.94     13.40 o
  -5   3   0      174.14      174.62      2.32 o
  -4   3   0      169.69      140.41      2.01 o
  -3   3   0      732.38      825.44     11.46 o
  -2   3   0       23.71       23.18      1.10 o
  -1   3   0        1.01        1.07      0.67 o
   0   3   0     3995.48     4084.55     34.98 o
   1   3   0       27.74       26.15      0.99 o
   2   3   0        3.89        2.87      0.61 o
   3   3   0        9.28       14.30      0.81 o
   4   3   0      112.09      127.99      2.04 o
   5   3   0      524.34      555.32      5.87 o
   6   3   0      769.07      820.71      9.14 o
   7   3   0      390.29      378.89      5.28 o
   8   3   0      435.22      459.85      6.63 o
   9   3   0      145.56      138.11      3.42 o
  10   3   0        0.78        0.08      2.84 o
  11   3   0        0.00        2.52      3.09 o
 -10   4   0        2.95        4.51      4.95 o
  -9   4   0       25.63       20.47      2.90 o
  -8   4   0        5.23        6.22      4.11 o
  -7   4   0        3.78        4.74      1.97 o
  -6   4   0      195.88      195.30      3.75 o
  -5   4   0      450.75      454.90     10.78 o
  -4   4   0      390.53      398.73      4.50 o
  -3   4   0      518.02      575.52      5.77 o
  -2   4   0     1417.53     1564.32     18.67 o
  -1   4   0      144.17      130.35      2.31 o
   0   4   0     1723.86     1854.21     18.75 o
   1   4   0      168.38      141.93      2.07 o
   2   4   0       14.59       10.97      0.78 o
   3   4   0      206.70      198.34      2.54 o
   4   4   0     2761.76     2773.34     26.59 o
   5   4   0      141.32      132.80      2.71 o
   6   4   0       54.83       46.71      2.32 o
   7   4   0      140.43      126.34      3.42 o
   8   4   0       11.94       13.01      1.88 o
   9   4   0       54.31       57.84      2.71 o
  10   4   0       25.66       31.21      2.93 o
  11   4   0        3.39        3.57      3.16 o
 -10   5   0       12.05       12.52      2.84 o
  -9   5   0       85.65       85.95      4.34 o
  -8   5   0       57.51       50.65      3.30 o
  -7   5   0      217.56      181.45      5.02 o
  -6   5   0       54.66       79.36      3.19 o
  -5   5   0      595.63      585.93      6.35 o
  -4   5   0       12.55        9.28      0.88 o
  -3   5   0     1381.83     1370.55     14.85 o
  -2   5   0       29.93       34.49      1.32 o
  -1   5   0        1.70        3.00      0.65 o
   0   5   0      232.90      267.21      4.25 o
   1   5   0       85.22       77.23      1.50 o
   2   5   0       57.78       46.65      1.50 o
   3   5   0        0.01       -0.48      0.94 o
   4   5   0      356.17      353.05      5.11 o
   5   5   0      674.58      684.29      8.88 o
   6   5   0        5.32        8.92      2.10 o
   7   5   0        1.22        2.42      1.81 o
   8   5   0       24.00       26.03      2.08 o
   9   5   0      218.83      213.95      4.49 o
  10   5   0      236.29      237.64      6.00 o
  11   5   0       79.44       80.47      5.48 o
  -9   6   0       27.25       18.95      2.60 o
  -8   6   0       45.11       46.04      2.78 o
  -7   6   0      219.60      208.93      4.96 o
  -6   6   0      283.14      275.37      5.23 o
  -5   6   0       36.11       34.50      1.32 o
  -4   6   0        4.40        3.94      1.74 o
  -3   6   0     1931.09     1935.68     20.54 o
  -2   6   0      237.46      230.10      2.79 o
  -1   6   0      205.00      186.09      3.44 o
   0   6   0       91.69      108.82      4.31 o
   1   6   0       85.30       73.73      1.57 o
   2   6   0       33.92       25.25      1.83 o
   3   6   0      249.85      255.86      8.09 o
   4   6   0        9.72       11.78      1.51 o
   5   6   0       43.95       43.23      2.07 o
   6   6   0      102.71      115.40      4.01 o
   7   6   0       79.73       85.37      4.20 o
   8   6   0        7.46        5.97      1.93 o
   9   6   0        8.27        5.28      2.04 o
  10   6   0       85.45       96.65      3.70 o
  11   6   0        0.85        0.72      3.37 o
  -9   7   0        0.92        0.98      3.03 o
  -8   7   0        6.02        9.45      2.84 o
  -7   7   0        1.56        3.05      1.93 o
  -6   7   0      105.05       94.89      3.81 o
  -5   7   0      334.93      343.29      6.94 o
  -4   7   0      259.59      262.11      3.59 o
  -3   7   0      303.88      308.21      3.63 o
  -2   7   0       61.19       69.47      1.66 o
  -1   7   0      336.53      284.51      4.29 o
   0   7   0      408.03      395.86      5.97 o
   1   7   0       95.51       80.42      2.09 o
   2   7   0      126.30      112.46      4.20 o
   3   7   0        8.97        6.76      1.65 o
   4   7   0       87.92       81.41      3.31 o
   5   7   0      276.23      282.29      4.92 o
   7   7   0      156.02      161.35      3.99 o
   8   7   0       85.88       94.05      3.57 o
   9   7   0        5.79        6.04      2.16 o
  10   7   0        3.79        3.73      2.27 o
  -8   8   0       35.20       37.39      3.93 o
  -7   8   0       21.39       26.48      2.95 o
  -6   8   0        0.89       -1.45      2.19 o
  -5   8   0       37.86       40.06      2.13 o
  -4   8   0       54.80       47.23      3.17 o
  -3   8   0      453.53      449.20      5.32 o
  -2   8   0      817.81      813.60      9.16 o
  -1   8   0      214.84      215.09      3.76 o
   0   8   0       24.09       21.00      1.40 o
   1   8   0      322.84      304.13      5.29 o
   2   8   0      438.05      412.96      8.28 o
   3   8   0      515.00      479.89      9.51 o
   4   8   0     1849.96     1781.45     36.81 o
   5   8   0      147.78      134.20      3.62 o
   6   8   0        0.90        2.50      2.08 o
   7   8   0        6.62        4.49      1.98 o
   8   8   0       40.13       28.23      2.79 o
   9   8   0        1.63        1.02      2.54 o
  10   8   0        2.28        2.38      2.75 o
  -7   9   0        7.91        2.24      2.80 o
  -6   9   0       25.26       19.82      2.80 o
  -5   9   0       15.66       15.07      2.01 o
  -4   9   0      103.16       96.99      3.59 o
  -3   9   0        0.20        0.24      1.69 o
  -2   9   0      189.74      193.10      3.80 o
  -1   9   0      289.54      268.53      6.20 o
   0   9   0        0.46       -0.46      1.52 o
   1   9   0       31.44       33.40      2.73 o
   2   9   0       92.19       89.07      6.45 o
   3   9   0      427.52      379.04      8.97 o
   4   9   0      147.78      153.19     10.09 o
   5   9   0       40.87       42.90      3.43 o
   6   9   0      396.05      410.23      9.32 o
   7   9   0       78.12       79.92      5.22 o
   8   9   0       70.27       85.81      6.08 o
   9   9   0       17.23       17.41      3.62 o
  -6  10   0      160.96      163.95      6.17 o
  -5  10   0       85.92       78.89      4.30 o
  -4  10   0      252.73      257.22      6.06 o
  -3  10   0       31.78       32.45      2.38 o
  -2  10   0       54.71       47.14      4.21 o
  -1  10   0        0.05        2.96      1.82 o
   0  10   0       16.45       14.01      2.24 o
   1  10   0        0.82        6.92      3.18 o
   2  10   0       16.21       17.34      2.59 o
   3  10   0      168.60      170.48      5.61 o
   4  10   0       55.89       53.73      4.11 o
   5  10   0      145.14      135.80      5.51 o
   6  10   0       24.34       22.45      3.37 o
   7  10   0       16.75       21.44      3.50 o
   8  10   0        9.00       18.00      3.63 o
  -4  11   0      164.36      185.76      5.29 o
  -3  11   0       23.87       23.01      2.28 o
  -2  11   0       26.97       28.46      2.43 o
  -1  11   0       50.60       53.24      5.70 o
   0  11   0       25.12       19.25      2.52 o
   1  11   0       35.20       47.18      5.80 o
   2  11   0       61.01       62.60      3.86 o
   3  11   0        0.01        0.93      3.08 o
   4  11   0        5.08       10.07      2.96 o
   5  11   0       26.63       22.61      3.32 o
   6  11   0        3.13        7.54      3.22 o
   7  11   0       77.29       81.34      5.67 o
  -2  12   0      153.34      204.11      5.77 o
  -1  12   0      103.47      118.46      4.74 o
   0  12   0      115.19      147.15      5.80 o
   1  12   0       72.53       63.81      3.99 o
   2  12   0        1.39        3.03      2.63 o
   3  12   0       16.84       24.21      3.23 o
   4  12   0       39.80       48.97      3.91 o
   5  12   0        0.04        3.87      3.19 o
  -4 -12   1       17.17       19.59      3.50 o
  -3 -12   1       33.95       33.91      3.55 o
  -2 -12   1        1.00        0.61      3.36 o
  -1 -12   1        4.89        7.72      2.90 o
   0 -12   1      143.97      183.60      5.83 o
   1 -12   1       56.49       76.54      6.36 o
  -6 -11   1        6.81       12.32      4.11 o
  -5 -11   1       86.52       88.69      5.43 o
  -4 -11   1       61.00       74.41      4.63 o
  -3 -11   1       64.26       72.65      5.23 o
  -2 -11   1       61.40       67.61      4.49 o
  -1 -11   1       62.77       61.30      3.86 o
   0 -11   1        0.35        5.88      2.26 o
   1 -11   1       15.90       25.40      3.74 o
   2 -11   1        8.02       17.43      2.28 o
   3 -11   1      182.01      224.77      8.97 o
   4 -11   1      114.57      133.21     10.19 o
  -8 -10   1        0.71        3.03      3.56 o
  -7 -10   1       86.99      103.08      5.93 o
  -6 -10   1       69.50       91.38      7.57 o
  -5 -10   1      326.67      342.11     11.78 o
  -4 -10   1      647.17      627.20     17.39 o
  -3 -10   1       34.32       35.33      4.11 o
  -2 -10   1      175.06      166.57      6.92 o
  -1 -10   1       26.65       26.55      3.36 o
   0 -10   1      200.34      197.04      5.61 o
   1 -10   1       59.82       60.54      3.65 o
   2 -10   1        0.65        1.82      2.71 o
   3 -10   1        7.29        7.99      1.82 o
   4 -10   1       23.03       28.21      2.14 o
   5 -10   1       76.37       87.68      4.30 o
  -9  -9   1       18.09       17.26      3.81 o
  -8  -9   1       33.52       40.47      4.02 o
  -7  -9   1       41.97       41.91      5.33 o
  -6  -9   1      116.28      123.20      7.66 o
  -5  -9   1       46.31       52.53      5.05 o
  -4  -9   1       51.60       47.30      4.67 o
  -3  -9   1      297.02      285.09      9.53 o
  -2  -9   1      865.54      846.67     21.31 o
  -1  -9   1      265.63      258.17      8.23 o
   0  -9   1      891.15      888.92     21.50 o
   1  -9   1        0.33        1.12      2.06 o
   2  -9   1        0.21       -0.34      1.53 o
   3  -9   1        0.03       -0.66      1.31 o
   4  -9   1       25.17       23.47      1.48 o
   5  -9   1       56.55       61.83      3.10 o
   6  -9   1       18.20       15.70      2.43 o
   7  -9   1       24.57       18.88      2.80 o
  -9  -8   1        0.26        4.72      3.32 o
  -8  -8   1       36.09       33.74      4.77 o
  -7  -8   1       15.06       16.08      4.86 o
  -6  -8   1        0.90        1.87      3.93 o
  -5  -8   1       56.87       53.68      3.56 o
  -4  -8   1        0.06        0.28      1.86 o
  -3  -8   1       13.95       14.35      2.44 o
  -2  -8   1        8.44        8.80      1.90 o
  -1  -8   1      757.56      700.64     14.96 o
   0  -8   1      220.23      196.83      4.75 o
   1  -8   1        9.16        6.68      1.52 o
   2  -8   1      118.10      109.01      4.10 o
   3  -8   1        2.46        4.33      1.00 o
   4  -8   1      253.31      256.62      3.65 o
   5  -8   1      205.00      204.36      3.38 o
   6  -8   1       17.64       16.08      2.43 o
   7  -8   1        0.50        2.43      2.62 o
   8  -8   1       14.95       19.63      3.18 o
 -10  -7   1       29.24       37.99      3.10 o
  -9  -7   1       27.62       26.07      2.78 o
  -8  -7   1       37.78       35.08      2.45 o
  -7  -7   1      114.64      108.05      4.16 o
  -6  -7   1       39.51       36.92      3.27 o
  -5  -7   1      222.40      224.31      5.09 o
  -4  -7   1      437.34      423.98     13.57 o
  -3  -7   1      135.21      131.07      3.52 o
  -2  -7   1      617.93      632.63     17.67 o
  -1  -7   1       34.66       38.30      2.73 o
   0  -7   1        2.00        4.86      1.19 o
   1  -7   1     1856.70     1792.43     28.88 o
   2  -7   1       95.66       94.79      6.30 o
   3  -7   1      488.44      501.74     11.87 o
   4  -7   1       90.82       98.13      3.21 o
   5  -7   1       82.12       66.66      2.37 o
   6  -7   1       38.31       43.54      1.78 o
   7  -7   1        4.17        5.87      1.90 o
   8  -7   1        2.21        5.17      2.69 o
 -10  -6   1        5.86        2.81      2.25 o
  -9  -6   1      416.15      425.68      6.84 o
  -8  -6   1       24.19       28.65      2.29 o
  -7  -6   1      797.34      824.67     12.55 o
  -6  -6   1     1072.48     1068.11     15.43 o
  -5  -6   1       85.30       72.96      3.55 o
  -4  -6   1        0.27       -2.05      1.73 o
  -3  -6   1      551.37      547.77      8.31 o
  -2  -6   1       85.38      103.01      3.70 o
  -1  -6   1        0.37        1.19      0.77 o
   0  -6   1      231.83      217.32      3.63 o
   1  -6   1      169.41      163.88      2.76 o
   2  -6   1      271.46      244.27      5.58 o
   3  -6   1      321.16      328.23      5.94 o
   4  -6   1      229.78      252.72      3.55 o
   5  -6   1        7.86        8.02      0.97 o
   6  -6   1      280.93      292.92      3.85 o
   7  -6   1        0.31       -1.62      2.14 o
   8  -6   1        0.08        2.29      2.03 o
   9  -6   1        0.16       -1.47      3.08 o
 -11  -5   1        0.18       -0.51      3.35 o
 -10  -5   1       63.18       55.02      3.47 o
  -9  -5   1       37.70       41.92      2.44 o
  -8  -5   1      114.04      118.97      4.29 o
  -7  -5   1      642.09      626.90      9.17 o
  -6  -5   1       33.74       57.43      6.36 o
  -5  -5   1      533.90      500.18      6.54 o
  -4  -5   1        0.29       -1.60      1.25 o
  -3  -5   1       85.60       56.64      2.43 o
  -2  -5   1       42.37       42.53      1.42 o
  -1  -5   1      612.96      590.58      5.99 o
   0  -5   1      272.21      357.73      4.46 o
   1  -5   1       99.70      109.88      2.17 o
   2  -5   1      421.24      432.49     10.59 o
   3  -5   1       20.80       22.76      1.82 o
   4  -5   1      173.91      159.07      2.80 o
   5  -5   1        1.05       -1.02      1.04 o
   6  -5   1       13.63       24.12      3.36 o
   7  -5   1       61.35       62.00      4.33 o
   8  -5   1      114.59      133.16      4.60 o
   9  -5   1      108.02      110.01      4.66 o
  10  -5   1        4.76        6.93      2.69 o
 -11  -4   1       38.11       30.53      3.88 o
 -10  -4   1        0.70       -3.71      2.47 o
  -9  -4   1       36.91       28.41      2.14 o
  -8  -4   1       97.85       93.64      3.83 o
  -7  -4   1       37.22       31.68      2.20 o
  -6  -4   1      125.46      121.59      3.48 o
  -5  -4   1     1465.92     1554.86     17.23 o
  -4  -4   1       18.03       14.06      1.23 o
  -3  -4   1      171.23      140.85      1.98 o
  -2  -4   1      721.54      717.03      6.47 o
  -1  -4   1       81.47       97.02      1.62 o
   0  -4   1       81.47       68.76      1.50 o
   1  -4   1      444.59      487.90      9.69 o
   2  -4   1       36.28       57.04      3.56 o
   3  -4   1     2645.22     3100.87     48.00 o
   4  -4   1      111.61      114.34      2.41 o
   5  -4   1      312.55      335.02      4.29 o
   6  -4   1        0.34        3.18      2.43 o
   7  -4   1       16.49       22.34      1.54 o
   8  -4   1      355.96      325.61      7.33 o
   9  -4   1      346.41      356.51      8.12 o
  10  -4   1      207.22      227.88      9.72 o
 -11  -3   1       10.54       15.54      3.50 o
 -10  -3   1       28.42       27.54      3.44 o
  -9  -3   1       53.51       59.16      2.71 o
  -8  -3   1       25.61       24.69      1.70 o
  -7  -3   1      178.72      179.37      4.19 o
  -5  -3   1      175.34      175.04      3.07 o
  -4  -3   1       33.87       18.91      1.09 o
  -3  -3   1      456.93      459.46      4.16 o
  -2  -3   1      473.24      418.57      4.02 o
  -1  -3   1        0.51       -0.07      0.56 o
   0  -3   1     3504.73     3642.37     63.87 o
   1  -3   1     1269.38     1332.94     86.37 o
   2  -3   1     1749.83     1992.82     61.50 o
   3  -3   1     2058.62     2590.44     30.88 o
   4  -3   1        8.15        6.48      1.26 o
   5  -3   1     1236.28     1225.10     16.56 o
   6  -3   1        9.15       12.89      1.57 o
   7  -3   1     1300.40     1283.75     15.08 o
   8  -3   1      245.30      213.11      5.74 o
   9  -3   1       27.38       31.28      2.90 o
  10  -3   1      123.53      125.34      5.35 o
  11  -3   1        0.34       -3.73      3.65 o
 -11  -2   1       28.27       31.93      3.69 o
 -10  -2   1        2.00        1.73      2.90 o
  -9  -2   1       48.65       52.98      3.89 o
  -8  -2   1        0.54        0.92      1.34 o
  -7  -2   1       83.06       79.82      3.16 o
  -6  -2   1      106.52      115.04      2.88 o
  -5  -2   1      466.72      539.34      5.73 o
  -4  -2   1      349.44      360.64      4.07 o
  -3  -2   1      966.65     1022.86      7.88 o
  -2  -2   1     4429.93     4238.90     33.31 o
  -1  -2   1        0.41       -0.10      0.49 o
   0  -2   1      578.28      559.05      5.19 o
   1  -2   1      371.05      342.11      8.46 o
   2  -2   1      318.50      327.76      6.87 o
   3  -2   1      872.39      902.50     13.03 o
   4  -2   1     2008.26     2310.33     36.68 o
   5  -2   1       10.89       15.05      0.80 o
   6  -2   1      484.87      520.83      6.74 o
   7  -2   1       72.00       77.46      2.31 o
   8  -2   1      393.46      375.69     10.00 o
   9  -2   1       39.93       29.18      2.84 o
  10  -2   1        1.84        1.40      2.64 o
  11  -2   1        1.31       -0.37      2.91 o
 -11  -1   1       20.60       19.25      3.43 o
 -10  -1   1       10.42        5.86      2.97 o
  -9  -1   1       86.02       77.63      3.74 o
  -8  -1   1      159.68      141.08      3.74 o
  -7  -1   1      119.39      100.89      2.88 o
  -6  -1   1      123.94      137.93      3.03 o
  -5  -1   1      159.87      186.69      2.86 o
  -4  -1   1     2004.13     2160.46     17.89 o
  -3  -1   1      372.78      382.84      3.28 o
  -2  -1   1     4603.69     4540.62     36.84 o
  -1  -1   1     2752.60     2625.81     23.27 o
   0  -1   1      159.71      158.40      2.40 o
   1  -1   1      586.58      655.96     15.14 o
   2  -1   1       20.98       20.59      1.57 o
   3  -1   1      984.37     1007.21      9.83 o
   4  -1   1      624.26      673.56      6.61 o
   5  -1   1      383.80      415.50      4.86 o
   6  -1   1       11.61        9.60      1.34 o
   7  -1   1       15.36       12.55      2.08 o
   8  -1   1      534.69      537.80     10.42 o
   9  -1   1        3.63        0.19      2.62 o
  10  -1   1       49.98       48.02      5.05 o
  11  -1   1      160.50      163.07      6.21 o
 -11   0   1      157.85      158.17      6.28 o
 -10   0   1      268.51      277.25      7.53 o
  -9   0   1      124.11      122.92      5.09 o
  -8   0   1      856.28      884.62     10.56 o
  -7   0   1        7.01        6.95      1.30 o
  -6   0   1        6.34        5.59      1.16 o
  -5   0   1      145.14      188.08      2.85 o
  -4   0   1      203.48      202.27      2.35 o
  -3   0   1       56.65       56.08      1.40 o
  -2   0   1      261.37      239.70      2.28 o
  -1   0   1      867.47      867.88      7.96 o
   0   0   1     1111.33     1120.89     27.39 o
   1   0   1      959.51     1012.70     13.24 o
   2   0   1       77.49       83.20      1.39 o
   3   0   1      733.77      743.47      7.15 o
   4   0   1     2057.61     2157.36     20.06 o
   5   0   1      271.60      248.41      3.41 o
   6   0   1      723.54      747.96      9.32 o
   7   0   1        2.33        3.98      1.32 o
   8   0   1     1273.83     1234.55     15.05 o
   9   0   1      465.90      434.72      9.32 o
  10   0   1        1.30        0.00      2.64 o
  11   0   1       12.72       11.50      3.04 o
  12   0   1      300.72      311.10      8.53 o
 -11   1   1       21.37       19.20      4.86 o
 -10   1   1      154.07      148.06      5.75 o
  -9   1   1        0.83       -0.11      2.50 o
  -8   1   1      160.99      158.47      7.20 o
  -7   1   1       10.60       10.70      1.31 o
  -6   1   1      600.94      581.28      6.38 o
  -5   1   1      207.89      198.66      3.05 o
  -4   1   1      914.02      975.99      8.66 o
  -3   1   1      550.14      560.44      5.12 o
  -2   1   1     1736.48     1748.90     15.21 o
  -1   1   1      569.33      490.95      4.28 o
   0   1   1     1747.16     1686.78     54.42 o
   1   1   1     4370.03     4423.99     44.07 o
   2   1   1      128.51      139.35      1.48 o
   3   1   1      414.20      438.97      3.95 o
   4   1   1      370.68      373.61      3.52 o
   5   1   1     1926.47     2034.87     20.90 o
   6   1   1      256.42      287.49      4.53 o
   7   1   1      324.46      307.60      4.38 o
   8   1   1       68.61       73.36      5.12 o
   9   1   1       51.14       50.53      2.73 o
  10   1   1       54.69       46.19      8.04 o
  11   1   1       12.28       13.93      3.17 o
  12   1   1       56.30       61.25      4.43 o
 -11   2   1       45.38       54.66      3.96 o
 -10   2   1       24.04       24.88      3.10 o
  -9   2   1      172.99      157.22      7.85 o
  -8   2   1      774.54      747.83     15.80 o
  -7   2   1      192.60      185.22      3.46 o
  -6   2   1       59.35       61.05      2.18 o
  -5   2   1      716.71      683.79      8.79 o
  -4   2   1       15.16       27.77      1.55 o
  -3   2   1       68.30       52.29      1.28 o
  -2   2   1      175.99      153.99      2.03 o
  -1   2   1     1477.64     1409.70     11.74 o
   0   2   1       24.47       18.56      0.52 o
   1   2   1       35.50       34.98      0.74 o
   2   2   1     3766.50     3684.72     31.27 o
   3   2   1      187.28      205.49      2.28 o
   4   2   1      647.53      605.16      5.41 o
   5   2   1      293.31      278.34      3.21 o
   6   2   1      142.14      175.16      3.12 o
   7   2   1      246.29      241.74      4.54 o
   8   2   1      397.27      390.38      6.03 o
   9   2   1        4.41       -0.02      2.56 o
  10   2   1       23.93       22.26      3.10 o
  11   2   1      132.68      132.22      8.97 o
  12   2   1       54.39       53.28      4.23 o
 -11   3   1        1.63       -1.84      5.33 o
 -10   3   1        9.56       11.89      2.84 o
  -9   3   1      153.17      150.91      5.27 o
  -8   3   1      215.16      210.74      5.74 o
  -7   3   1        9.38       12.36      1.61 o
  -6   3   1       97.27      107.04      3.05 o
  -5   3   1      746.28      742.05     10.83 o
  -4   3   1      292.46      287.78      2.99 o
  -3   3   1     2242.48     2446.34     20.74 o
  -2   3   1      677.48      622.88      6.96 o
  -1   3   1       65.04       45.63      0.96 o
   0   3   1     1078.91      996.55     14.29 o
   1   3   1      212.60      186.96      2.05 o
   2   3   1      382.52      344.80      3.74 o
   3   3   1       54.86       49.63      1.32 o
   4   3   1       88.15       96.18      1.68 o
   5   3   1      247.91      273.64      3.25 o
   6   3   1      602.39      608.09      6.65 o
   7   3   1      201.91      213.43      3.65 o
   8   3   1       12.58       16.62      2.05 o
   9   3   1        4.14       -0.59      2.18 o
  10   3   1        7.41        5.56      2.84 o
  11   3   1       24.23       27.59      3.57 o
  12   3   1       59.56       58.08      7.01 o
 -10   4   1      180.46      181.12      7.38 o
  -9   4   1       48.17       48.07      5.80 o
  -8   4   1      241.16      226.29      6.01 o
  -7   4   1       28.36       25.09      2.99 o
  -6   4   1       41.10      106.74      6.73 o
  -5   4   1       48.63       50.67      3.27 o
  -4   4   1      372.88      357.34      3.41 o
  -3   4   1       16.84       16.04      0.71 o
  -2   4   1      931.59      944.58      8.38 o
  -1   4   1      924.88      857.48     10.73 o
   0   4   1      301.20      254.33      3.33 o
   1   4   1     2785.79     2826.00     24.67 o
   2   4   1      842.44      771.07      6.64 o
   3   4   1      104.35      101.48      1.67 o
   4   4   1       19.85       13.60      0.90 o
   5   4   1      321.17      328.59      3.81 o
   6   4   1       64.42       65.66      2.48 o
   7   4   1       35.66       27.71      2.06 o
   8   4   1      339.93      333.66      5.00 o
   9   4   1       45.62       30.93      2.05 o
  10   4   1      126.31      129.13      4.63 o
  11   4   1        9.62       10.16      4.21 o
  12   4   1      140.68      148.19      6.47 o
 -10   5   1      147.04      155.72      8.59 o
  -9   5   1      102.77       98.10      4.22 o
  -8   5   1       28.56       29.53      3.44 o
  -7   5   1        1.84       -1.27      1.88 o
  -6   5   1        0.30        8.75      1.66 o
  -5   5   1      611.73      614.81      7.25 o
  -4   5   1        1.24        2.24      0.94 o
  -3   5   1        7.44       11.15      0.86 o
  -2   5   1      206.06      197.57      2.45 o
  -1   5   1      346.12      319.63      5.31 o
   0   5   1       34.43       24.22      0.73 o
   1   5   1     2990.88     3059.68     30.66 o
   2   5   1     1776.73     1752.30     14.55 o
   3   5   1       43.00       36.78      1.25 o
   4   5   1      604.23      622.01      6.72 o
   5   5   1        0.02       -0.23      1.44 o
   6   5   1       31.99       36.30      1.99 o
   7   5   1       45.18       38.05      2.17 o
   8   5   1      187.63      181.55      4.02 o
   9   5   1      496.70      483.60      7.13 o
  10   5   1       50.02       52.60      3.23 o
  11   5   1      115.78      114.93      5.68 o
  -9   6   1      158.51      166.54      6.54 o
  -8   6   1        0.02       -1.36      2.07 o
  -7   6   1      126.20      120.93      4.40 o
  -6   6   1       53.16       58.04      3.06 o
  -5   6   1        0.21        0.11      1.24 o
  -4   6   1      146.81      131.26      3.23 o
  -3   6   1       20.64       21.31      1.03 o
  -2   6   1       26.37       23.93      0.94 o
  -1   6   1        7.62        0.29      0.96 o
   0   6   1        0.57        0.06      0.60 o
   1   6   1      201.89      170.47      2.29 o
   2   6   1      164.21      202.69      2.97 o
   3   6   1      344.13      324.58      3.82 o
   4   6   1      166.11      153.21      3.19 o
   5   6   1     1126.34     1158.07     13.46 o
   6   6   1     1411.82     1422.46     16.98 o
   7   6   1       59.44       56.78      3.16 o
   8   6   1       22.27       14.63      2.00 o
   9   6   1        6.16        9.38      2.06 o
  10   6   1        0.14        2.46      2.04 o
  11   6   1        1.07       -3.83      4.67 o
  -9   7   1       26.22       36.64      8.23 o
  -8   7   1        6.97        7.42      3.01 o
  -7   7   1       88.37       92.48      4.07 o
  -6   7   1       60.85       56.78      3.00 o
  -5   7   1      157.32      138.57      4.06 o
  -4   7   1      236.57      237.33      3.20 o
  -3   7   1      107.64       97.83      2.07 o
  -2   7   1      343.90      342.47      3.94 o
  -1   7   1       23.19       22.28      1.37 o
   0   7   1      468.16      460.00      4.92 o
   1   7   1       35.43       24.09      2.01 o
   2   7   1      245.73      215.60      3.67 o
   3   7   1       13.47       10.96      1.26 o
   4   7   1      456.54      401.36      5.19 o
   5   7   1      273.22      260.84      4.12 o
   6   7   1       33.43       35.03      2.61 o
   7   7   1       13.36       15.15      2.02 o
   8   7   1      322.79      306.65      5.44 o
   9   7   1       20.19       16.09      2.24 o
  10   7   1        1.06        0.05      2.12 o
  11   7   1        0.05        2.74      3.55 o
  -8   8   1       94.59      105.54      8.32 o
  -7   8   1       16.93       16.49      2.99 o
  -6   8   1      110.96      101.67      8.97 o
  -5   8   1       99.13       90.41      5.49 o
  -4   8   1      452.31      431.90      6.28 o
  -3   8   1      175.47      173.73      2.65 o
  -2   8   1        4.54        3.13      1.18 o
  -1   8   1      270.75      244.75      4.14 o
   0   8   1       57.82       57.05      2.11 o
   1   8   1      208.03      207.21      3.14 o
   2   8   1      259.34      234.90      3.71 o
   3   8   1       59.48       54.64      2.44 o
   4   8   1       53.85       48.00      2.21 o
   5   8   1      159.54      151.47      3.29 o
   6   8   1      165.82      158.54      3.82 o
   7   8   1      464.70      468.85      7.03 o
   8   8   1      339.09      341.93      5.95 o
   9   8   1      251.03      260.51      5.24 o
  10   8   1       45.89       46.85      3.27 o
  -7   9   1       40.13       30.85      3.74 o
  -6   9   1      313.28      339.95     22.99 o
  -5   9   1       85.42       87.97      5.70 o
  -4   9   1       11.79        9.77      2.30 o
  -3   9   1       57.07       54.64      3.42 o
  -2   9   1      117.31      106.44      2.97 o
  -1   9   1     2170.71     2160.08     23.07 o
   0   9   1     1022.22     1041.59     14.57 o
   1   9   1        4.03        7.04      1.06 o
   2   9   1       15.95       13.80      1.28 o
   3   9   1      420.42      401.54      8.64 o
   4   9   1        4.51        7.26      1.92 o
   5   9   1       23.88       27.14      3.55 o
   6   9   1       17.81       14.49      2.97 o
   7   9   1        2.51        1.99      3.23 o
   8   9   1        3.38        4.15      2.47 o
   9   9   1       38.99       37.03      3.44 o
  10   9   1       90.58      104.43      5.75 o
  -6  10   1       80.97       70.85      4.86 o
  -5  10   1      146.30      146.19      5.80 o
  -4  10   1       54.55       53.89      4.95 o
  -3  10   1       16.94       18.23      2.21 o
  -2  10   1       10.55       11.53      2.09 o
  -1  10   1       50.42       38.36      2.92 o
   0  10   1       14.26       14.55      2.24 o
   1  10   1      133.52      133.25      4.95 o
   2  10   1      193.68      180.34      5.43 o
   3  10   1      116.15      115.56      4.72 o
   4  10   1      255.21      219.40      6.36 o
   5  10   1        9.10        5.69      2.82 o
   6  10   1       11.41       12.14      3.03 o
   7  10   1        1.67        2.90      3.04 o
   8  10   1       22.38       26.07      3.63 o
   9  10   1        4.44       14.84      3.62 o
  -4  11   1       13.10       11.06      2.24 o
  -3  11   1        0.05        3.22      2.71 o
  -2  11   1       68.80       82.24      3.93 o
  -1  11   1       40.19       48.73      3.23 o
   0  11   1       60.34       77.44      5.23 o
   1  11   1      306.21      293.56      7.18 o
   2  11   1      140.22      149.76      5.21 o
   3  11   1      141.49      141.76      5.30 o
   4  11   1        1.29        4.26      2.78 o
   5  11   1        0.55        3.62      4.86 o
   6  11   1       11.28       15.36      3.22 o
   7  11   1        4.53        0.27      3.24 o
   8  11   1      122.11      145.36      6.61 o
  -3  12   1       41.50       48.98      5.61 o
  -2  12   1       41.39       44.47      3.83 o
  -1  12   1       28.77       28.36      2.69 o
   0  12   1       68.59       73.12      4.77 o
   1  12   1      229.63      241.90      6.64 o
   2  12   1       37.79       53.91      3.81 o
   3  12   1       74.55       90.69      4.80 o
   4  12   1        8.05        8.57      2.96 o
   5  12   1        1.07        2.86      3.05 o
   6  12   1       54.82       60.38      7.85 o
   1  13   1        6.04       12.09      2.83 o
   2  13   1       31.36       32.92      4.39 o
   3  13   1       74.90      103.56      5.89 o
  -3 -12   2       50.21       50.29      6.54 o
  -2 -12   2        9.22       15.19      3.22 o
  -1 -12   2       33.91       37.25      6.92 o
   0 -12   2       38.03       52.36      5.61 o
  -6 -11   2        7.33        3.74      5.23 o
  -5 -11   2       50.86       54.21      5.80 o
  -4 -11   2       42.23       55.15      5.42 o
  -3 -11   2       15.71       19.26      3.93 o
  -2 -11   2       14.12       19.63      3.74 o
  -1 -11   2       16.71       18.51      3.36 o
   0 -11   2        3.74        8.60      2.80 o
   1 -11   2      162.05      179.89      5.50 o
   2 -11   2      106.37      125.14      4.47 o
   3 -11   2        4.06       11.15      2.01 o
  -7 -10   2       16.65       18.88      5.23 o
  -6 -10   2       17.42       18.69      5.05 o
  -5 -10   2       42.69       44.49      5.23 o
  -4 -10   2      260.44      251.25      9.72 o
  -3 -10   2      214.95      233.31      8.97 o
  -2 -10   2       21.49       19.82      3.55 o
  -1 -10   2        9.21        9.72      2.99 o
   0 -10   2       19.70       22.25      2.99 o
   1 -10   2      106.42       98.15      4.86 o
   2 -10   2       32.42       41.88      3.74 o
   3 -10   2      204.85      217.47      5.39 o
   4 -10   2      134.89      165.26      8.23 o
  -8  -9   2       53.69       53.03      4.36 o
  -7  -9   2       64.03       83.00      7.66 o
  -6  -9   2       38.46       33.65      5.23 o
  -5  -9   2       65.77       67.67      6.54 o
  -4  -9   2       27.53       29.72      4.30 o
  -3  -9   2        5.43        1.68      3.36 o
  -2  -9   2      311.47      305.28      9.72 o
  -1  -9   2       29.73       30.10      3.36 o
   0  -9   2      475.61      457.64     12.34 o
   1  -9   2      336.78      317.06      8.97 o
   2  -9   2      206.06      205.82      6.36 o
   3  -9   2      295.41      291.68      6.06 o
   4  -9   2      189.33      197.13      5.80 o
   5  -9   2        0.91       -2.06      3.55 o
  -9  -8   2        8.47       10.80      3.67 o
  -8  -8   2       51.89       65.24      6.54 o
  -7  -8   2       51.18       45.80      5.61 o
  -6  -8   2      188.78      185.82      8.97 o
  -5  -8   2       73.61       82.44      6.73 o
  -4  -8   2      647.61      628.50     17.20 o
  -3  -8   2        2.36        0.37      3.36 o
  -2  -8   2      214.36      207.94      5.61 o
  -1  -8   2       64.01       55.45      3.43 o
   0  -8   2      382.98      373.63      5.90 o
   1  -8   2      458.69      408.05      6.04 o
   2  -8   2       28.89       24.33      1.59 o
   3  -8   2       32.12       40.38      3.74 o
   4  -8   2      230.15      250.32      8.79 o
   5  -8   2       18.11       14.56      2.90 o
   6  -8   2       36.25       36.27      3.93 o
   7  -8   2        8.08        6.73      2.24 o
 -10  -7   2      132.48      163.39      8.79 o
  -9  -7   2       66.36       71.85      7.85 o
  -8  -7   2       89.86       94.41      7.66 o
  -7  -7   2       18.95       20.10      3.35 o
  -6  -7   2        3.34        6.16      2.74 o
  -5  -7   2      366.32      364.27      6.23 o
  -4  -7   2      210.09      193.68      8.73 o
  -3  -7   2       16.59       14.85      1.74 o
  -2  -7   2       61.77       57.07      2.30 o
  -1  -7   2      118.20      107.22      3.13 o
   0  -7   2        1.07        0.00      1.30 o
   1  -7   2      263.34      247.62      4.02 o
   2  -7   2      549.08      499.48      8.53 o
   3  -7   2       78.50      101.32      4.86 o
   4  -7   2       26.96       29.92      2.43 o
   5  -7   2        2.15        2.48      3.10 o
   6  -7   2       10.61        5.76      1.38 o
   7  -7   2       32.06       44.44      2.91 o
   8  -7   2        1.23        3.09      2.11 o
 -10  -6   2        7.63        0.17      2.90 o
  -9  -6   2       85.56       83.40      4.37 o
  -8  -6   2        2.04        3.06      2.13 o
  -7  -6   2       72.41       82.22      3.56 o
  -6  -6   2      260.45      276.82      6.28 o
  -5  -6   2      455.72      464.88      7.30 o
  -4  -6   2       60.53       62.27      3.59 o
  -3  -6   2      114.80       98.49      2.64 o
  -2  -6   2      369.25      307.17      4.23 o
  -1  -6   2       20.48       20.10      0.99 o
   0  -6   2      101.00       92.69      2.41 o
   1  -6   2      456.56      444.09      7.80 o
   2  -6   2      129.38      125.08      2.78 o
   3  -6   2        9.79       14.21      2.62 o
   4  -6   2        1.33        2.42      2.10 o
   5  -6   2      415.12      469.69     10.33 o
   6  -6   2      423.58      435.75      5.46 o
   7  -6   2      208.06      217.25      3.94 o
   8  -6   2        1.28        3.19      3.21 o
   9  -6   2       19.93       17.99      2.45 o
 -10  -5   2       26.34       23.73      3.44 o
  -9  -5   2       74.10       73.09      6.04 o
  -8  -5   2       10.97        8.86      2.12 o
  -7  -5   2      127.72      124.77      3.87 o
  -6  -5   2       12.75       14.58      2.05 o
  -5  -5   2       17.41       19.15      1.95 o
  -4  -5   2      341.78      348.20      4.95 o
  -3  -5   2      167.57      150.68      2.94 o
  -2  -5   2      705.98      662.06     13.96 o
  -1  -5   2       65.15       54.91      1.41 o
   0  -5   2       32.25       25.24      2.27 o
   1  -5   2       19.06       17.21      1.19 o
   3  -5   2        0.26        3.83      1.97 o
   4  -5   2      332.33      347.19      6.97 o
   5  -5   2      573.94      580.30      7.71 o
   6  -5   2      356.01      371.43      5.07 o
   7  -5   2       67.62       90.41     11.22 o
   8  -5   2      257.53      255.00      7.20 o
   9  -5   2       10.65        5.98      3.74 o
  10  -5   2       31.08       34.84      3.14 o
 -11  -4   2       13.37       12.90      5.05 o
 -10  -4   2       37.16       37.11      3.21 o
  -9  -4   2       33.92       30.67      2.47 o
  -8  -4   2      104.36       98.57      3.63 o
  -7  -4   2        7.74        3.44      1.96 o
  -6  -4   2       22.33       20.55      2.03 o
  -5  -4   2        0.06       -0.11      1.43 o
  -4  -4   2       22.67       10.64      1.21 o
  -3  -4   2        0.05        1.61      1.14 o
  -2  -4   2      513.27      508.19      4.86 o
  -1  -4   2       98.16       76.30      2.00 o
   0  -4   2      176.34      180.44      2.73 o
   1  -4   2     2206.68     2301.38     29.72 o
   2  -4   2       24.48       25.98      2.24 o
   3  -4   2       19.41       17.01      2.99 o
   4  -4   2       19.10       18.33      4.58 o
   5  -4   2        0.05       -1.23      1.06 o
   6  -4   2       15.33       17.66      2.07 o
   7  -4   2      272.70      262.34      4.94 o
   8  -4   2      517.74      480.94     16.45 o
   9  -4   2       32.55       36.83      2.95 o
  10  -4   2       41.59       36.90      3.30 o
 -11  -3   2       97.06      123.76      8.23 o
 -10  -3   2       47.63       43.35      3.83 o
  -9  -3   2       80.33       81.76      3.60 o
  -8  -3   2       62.05       65.30      3.15 o
  -7  -3   2        5.39        4.26      1.89 o
  -6  -3   2       44.91       62.02      3.02 o
  -5  -3   2       20.96       23.78      1.82 o
  -4  -3   2      127.37      126.47      2.35 o
  -3  -3   2      729.85      699.65      6.98 o
  -2  -3   2      122.27      119.22      1.84 o
  -1  -3   2     2221.03     2120.87     21.19 o
   0  -3   2     1020.98     1025.94      9.94 o
   1  -3   2      946.92      965.42     21.94 o
   2  -3   2      298.58      375.82      9.65 o
   3  -3   2      774.50      902.52     17.32 o
   4  -3   2      331.67      336.57      9.99 o
   5  -3   2      219.44      220.26      3.60 o
   6  -3   2      654.47      654.75      9.26 o
   7  -3   2        1.76        4.58      1.64 o
   8  -3   2        0.03       -0.53      2.10 o
   9  -3   2       26.02       21.64      2.71 o
  10  -3   2        0.84       -2.72      2.50 o
  11  -3   2        6.21        2.77      2.90 o
 -11  -2   2        0.61        4.24      3.10 o
 -10  -2   2        9.75        9.82      3.09 o
  -9  -2   2      128.83      143.70      4.07 o
  -8  -2   2       64.95       56.52      3.05 o
  -7  -2   2      279.99      268.51      5.06 o
  -6  -2   2      188.37      188.01      4.08 o
  -5  -2   2      427.90      467.54      6.07 o
  -4  -2   2      179.43      212.71      2.73 o
  -3  -2   2      191.41      188.86      2.23 o
  -2  -2   2      522.43      497.96      4.67 o
  -1  -2   2      201.95      176.68      2.08 o
   0  -2   2      684.72      717.12      6.70 o
   1  -2   2      172.37      194.42      6.01 o
   2  -2   2     2509.43     2753.70     59.62 o
   3  -2   2      127.68      124.11      3.27 o
   4  -2   2      723.21      666.39      8.47 o
   5  -2   2      916.08      987.46     12.37 o
   6  -2   2       50.46       48.82      2.63 o
   7  -2   2        0.39        1.21      1.66 o
   8  -2   2      270.91      249.81      9.72 o
   9  -2   2        0.16        2.47      2.29 o
  10  -2   2       11.88       15.54      2.82 o
  11  -2   2       35.85       31.78      3.43 o
 -11  -1   2       19.14       17.58      3.37 o
 -10  -1   2       61.71       55.34      5.42 o
  -9  -1   2        0.09       -0.99      2.52 o
  -8  -1   2      837.76      847.29     11.66 o
  -7  -1   2      333.95      316.32      5.55 o
  -6  -1   2       20.83       19.40      1.64 o
  -5  -1   2     2349.33     2400.87     25.91 o
  -4  -1   2       41.29       36.17      1.21 o
  -3  -1   2       14.25       10.81      0.71 o
  -2  -1   2     3469.96     3422.32     25.35 o
  -1  -1   2    10296.60     9940.79     82.67 o
   0  -1   2     8744.02     9030.96     84.05 o
   1  -1   2      485.92      475.54      5.80 o
   2  -1   2      336.66      373.55     11.44 o
   3  -1   2      375.68      418.64      5.10 o
   4  -1   2      927.62      960.69     13.18 o
   5  -1   2      130.38      113.53      2.05 o
   6  -1   2      302.31      300.00      4.45 o
   7  -1   2     1034.32     1028.93     18.00 o
   8  -1   2       84.56       86.66      3.37 o
   9  -1   2      283.54      275.99      6.93 o
  10  -1   2       58.72       47.73      3.43 o
  11  -1   2      288.59      302.98      8.88 o
 -11   0   2       41.38       44.69      3.90 o
 -10   0   2       56.67       62.07      4.43 o
  -9   0   2      279.51      275.93     10.28 o
  -8   0   2      465.78      460.10      7.39 o
  -7   0   2        3.39        2.83      1.56 o
  -6   0   2      309.83      297.43      4.51 o
  -5   0   2       48.83       39.15      1.44 o
  -4   0   2        7.82        7.05      0.77 o
  -3   0   2     4511.71     4532.67     34.53 o
  -2   0   2     1084.33     1035.11      8.78 o
  -1   0   2     5890.59     5616.80     47.45 o
   0   0   2     2574.44     2773.53     31.08 o
   1   0   2      964.79     1009.79     13.60 o
   2   0   2     2287.01     2527.76     28.51 o
   3   0   2      827.13      883.27      9.23 o
   4   0   2      288.27      326.57      3.94 o
   5   0   2      101.74       81.69      3.83 o
   6   0   2        0.15        0.99      1.25 o
   7   0   2      293.28      291.25      4.75 o
   8   0   2      517.38      518.84     13.01 o
   9   0   2       59.03       71.07      4.28 o
  10   0   2       83.28       83.73      4.75 o
  11   0   2       39.16       32.96      4.21 o
  12   0   2       65.39       74.75      6.26 o
 -11   1   2        6.77        5.70      3.04 o
 -10   1   2       34.86       33.12      3.37 o
  -9   1   2       16.51       14.19      2.71 o
  -8   1   2      636.10      602.64     10.17 o
  -7   1   2      103.70      103.89      2.75 o
  -6   1   2      190.33      181.18      3.16 o
  -5   1   2       10.05       11.63      1.21 o
  -4   1   2      396.72      364.84      3.48 o
  -3   1   2       43.56       48.78      1.28 o
  -2   1   2     6170.63     5806.36     45.85 o
  -1   1   2    10488.12     9700.32     79.24 o
   0   1   2      669.86      703.58      7.43 o
   1   1   2     1247.46     1310.08     27.20 o
   2   1   2      481.89      555.79      5.39 o
   3   1   2      977.95     1055.43      9.22 o
   4   1   2      299.15      327.34      3.29 o
   5   1   2       67.04       67.61      1.94 o
   6   1   2       26.03       25.46      1.56 o
   7   1   2       12.79       11.32      1.61 o
   8   1   2      147.88      157.84      3.68 o
   9   1   2       18.60       16.22      2.77 o
  10   1   2      267.01      269.83      7.20 o
  11   1   2       73.50       70.55      4.96 o
  12   1   2        0.02        1.50      3.10 o
 -11   2   2        0.01       -0.97      5.70 o
 -10   2   2        7.57        8.81      2.90 o
  -9   2   2      140.05      137.12      5.16 o
  -8   2   2       20.21       16.01      2.08 o
  -7   2   2      203.95      219.67      3.93 o
  -6   2   2      209.13      259.48      3.88 o
  -5   2   2       27.50       19.61      1.28 o
  -4   2   2       31.17       18.48      0.92 o
  -3   2   2       67.44       88.05      1.43 o
  -2   2   2        8.78        6.93      0.63 o
  -1   2   2      129.43      112.88      1.36 o
   0   2   2     2839.14     2755.29     37.30 o
   1   2   2     3178.49     3223.06     26.87 o
   2   2   2     2264.18     2377.56     20.17 o
   3   2   2      459.24      503.31      4.62 o
   4   2   2      887.41      997.31     10.10 o
   5   2   2      652.96      771.20      8.01 o
   6   2   2      189.66      161.23      2.97 o
   7   2   2        4.10        2.90      1.58 o
   8   2   2       40.82       34.31      2.08 o
   9   2   2      835.24      759.30     11.66 o
  10   2   2       17.32       16.26      2.90 o
  11   2   2      241.47      242.85      9.72 o
  12   2   2        1.78       -0.45      3.24 o
 -10   3   2       73.69       78.43      5.89 o
  -9   3   2       55.60       60.26      4.30 o
  -8   3   2       91.20       83.97      7.01 o
  -7   3   2     1241.16     1228.67     21.74 o
  -6   3   2      144.54      142.70      3.31 o
  -5   3   2       33.71       33.46      1.58 o
  -4   3   2     1417.65     1449.11     13.49 o
  -3   3   2     1745.28     1749.48     14.40 o
  -2   3   2       79.16       88.56      1.71 o
  -1   3   2     1115.62      962.61     10.18 o
   0   3   2       86.90       79.71      1.49 o
   1   3   2      611.46      545.41      4.27 o
   2   3   2        8.18       11.33      0.69 o
   3   3   2       54.20       59.32      1.64 o
   4   3   2      450.21      522.36      4.79 o
   5   3   2     1119.86     1206.81     11.07 o
   6   3   2        0.03       -0.95      1.04 o
   7   3   2      104.05      101.44      2.48 o
   8   3   2       97.95       94.58      3.33 o
   9   3   2       68.66       73.81      3.70 o
  10   3   2       25.03       19.72      3.04 o
  11   3   2      111.16       96.89      5.28 o
  12   3   2       22.54       19.03      3.57 o
 -10   4   2       57.81       58.42      3.96 o
  -9   4   2       59.28       60.41      3.75 o
  -8   4   2      104.41      113.59      4.62 o
  -7   4   2        2.03        0.68      2.10 o
  -6   4   2       79.30      111.54      5.07 o
  -5   4   2        1.25        3.77      1.08 o
  -4   4   2       28.95       25.07      1.05 o
  -3   4   2       62.78       74.58      1.39 o
  -2   4   2      878.73      928.18     12.07 o
  -1   4   2      159.83      162.11      1.90 o
   0   4   2       31.22       32.22      1.12 o
   1   4   2      124.64      115.16      1.58 o
   2   4   2      260.29      243.60      2.61 o
   3   4   2      622.71      602.04      5.59 o
   4   4   2      245.87      247.08      2.76 o
   5   4   2      489.47      532.02      5.43 o
   6   4   2       19.47       21.29      1.47 o
   7   4   2       24.72       27.10      1.66 o
   8   4   2       18.96       13.90      1.92 o
   9   4   2      137.80      132.65      4.34 o
  10   4   2      113.68       94.01      4.89 o
  11   4   2       78.57       83.26     13.93 o
  12   4   2      345.36      386.83      9.78 o
 -10   5   2       39.05       41.93      3.33 o
  -9   5   2        4.61       -0.56      2.42 o
  -8   5   2       31.67       38.65      3.38 o
  -7   5   2       32.58       28.46      2.42 o
  -6   5   2      703.15      689.71      9.51 o
  -5   5   2        3.10        3.20      1.08 o
  -4   5   2      146.58      143.50      2.20 o
  -3   5   2      254.01      244.71      3.54 o
  -2   5   2      117.87      124.08      1.62 o
  -1   5   2      357.89      342.74      3.45 o
   0   5   2      195.88      229.55      2.71 o
   1   5   2       34.10       35.65      1.36 o
   2   5   2     3437.48     3419.30     29.03 o
   3   5   2     1472.64     1459.32     12.76 o
   4   5   2     1046.27     1113.01      9.63 o
   5   5   2      251.95      233.78      3.41 o
   6   5   2       11.12       12.38      1.51 o
   7   5   2      238.38      236.02      4.38 o
   8   5   2       24.18       30.63      3.24 o
   9   5   2      268.20      250.15      4.69 o
  10   5   2      144.70      126.00      6.65 o
  11   5   2       43.32       37.74      5.51 o
  12   5   2        3.56        5.70      3.83 o
  -9   6   2        0.77        5.13      3.48 o
  -8   6   2        8.15        6.84      2.31 o
  -7   6   2        6.05        3.14      2.07 o
  -6   6   2      272.91      305.85      6.92 o
  -5   6   2      546.80      531.10      6.57 o
  -4   6   2      207.94      200.01      3.47 o
  -3   6   2      526.09      534.56      8.54 o
  -2   6   2      167.95      149.43      2.00 o
  -1   6   2       13.19       13.04      0.82 o
   0   6   2      239.35      265.28      3.18 o
   1   6   2       26.19       19.51      0.72 o
   2   6   2      184.76      226.78      3.16 o
   3   6   2        1.34       -1.33      0.89 o
   4   6   2      684.68      642.50      7.32 o
   5   6   2       74.44       60.39      2.37 o
   6   6   2      679.85      675.95      8.85 o
   7   6   2      726.47      710.54      9.38 o
   8   6   2        1.49        0.24      2.19 o
   9   6   2      334.02      309.49      5.44 o
  10   6   2       10.84        9.90      2.09 o
  11   6   2       51.33       54.51      4.16 o
  -8   7   2        0.13        3.57      4.67 o
  -7   7   2       89.73       87.92      5.22 o
  -6   7   2       24.20       25.47      2.17 o
  -5   7   2       58.70       64.12      2.92 o
  -4   7   2      669.59      627.39     10.43 o
  -3   7   2      555.51      525.60      5.65 o
  -2   7   2      244.67      229.87      3.46 o
  -1   7   2        0.18       -0.11      0.94 o
   0   7   2      196.83      186.51      2.96 o
   1   7   2       74.75       55.25      3.24 o
   2   7   2       10.48        9.83      1.23 o
   3   7   2      350.02      349.02      4.10 o
   4   7   2      232.41      202.58      3.39 o
   5   7   2       28.09       26.11      1.67 o
   6   7   2       40.92       41.31      2.20 o
   7   7   2      360.81      351.60      5.67 o
   8   7   2      136.49      130.53      3.75 o
   9   7   2        9.64        8.50      2.07 o
  10   7   2        9.65       13.92      2.24 o
  11   7   2       13.73       16.86      3.63 o
  -8   8   2       51.61       60.42      4.91 o
  -7   8   2        8.14        6.87      2.97 o
  -6   8   2       33.15       33.69      3.27 o
  -5   8   2       79.47       69.39      4.95 o
  -4   8   2      313.85      302.44      8.45 o
  -3   8   2       39.29       36.08      1.79 o
  -2   8   2     1750.94     1709.83     20.86 o
  -1   8   2       38.09       28.18      1.64 o
   0   8   2       83.31       73.18      2.38 o
   1   8   2       72.26       60.22      1.82 o
   2   8   2      195.35      180.92      4.51 o
   3   8   2       53.24       55.13      2.13 o
   4   8   2       79.56       70.34      2.48 o
   5   8   2        0.35       -0.56      1.67 o
   6   8   2      199.58      203.27      4.18 o
   7   8   2       76.41       67.15      3.15 o
   8   8   2      395.59      398.22      6.44 o
   9   8   2       29.12       32.33      2.62 o
  10   8   2      404.70      421.08      6.99 o
  11   8   2        0.45       -2.62      4.86 o
  -7   9   2       36.43       38.40     12.43 o
  -6   9   2       22.50       25.56      4.30 o
  -5   9   2        0.00        1.43      3.83 o
  -4   9   2       80.19       72.89      4.84 o
  -3   9   2        4.33        4.04      1.71 o
  -2   9   2      189.85      185.38      7.87 o
  -1   9   2       51.72       45.00      3.36 o
   0   9   2     1231.45     1248.64     15.67 o
   1   9   2      296.77      278.09      4.38 o
   2   9   2      674.00      594.88      6.94 o
   3   9   2      828.63      785.69     10.17 o
   4   9   2      198.52      200.54      4.14 o
   5   9   2       74.55       71.58      3.70 o
   6   9   2        3.46        6.73      3.55 o
   7   9   2        0.90        0.80      2.78 o
   8   9   2       60.86       72.49      4.03 o
   9   9   2        3.21        5.85      2.76 o
  10   9   2        0.77        3.89      2.74 o
  -6  10   2       32.37       24.49      3.55 o
  -5  10   2        7.12        5.80      2.80 o
  -4  10   2       62.86       65.58      7.97 o
  -3  10   2       27.47       30.18      3.24 o
  -2  10   2        1.27        1.31      3.44 o
  -1  10   2      218.13      227.26      5.39 o
   0  10   2        0.09       -1.26      1.92 o
   1  10   2       59.54       53.84      3.19 o
   2  10   2       86.91       75.91      3.98 o
   3  10   2       35.00       39.08      2.96 o
   4  10   2      339.16      318.96      7.59 o
   5  10   2      104.89      104.91      4.84 o
   6  10   2       27.34       27.50      3.24 o
   7  10   2      104.50      110.08      5.35 o
   8  10   2        0.13       -2.83      3.00 o
   9  10   2       17.02       22.14      2.93 o
  -4  11   2        6.36        3.64      2.21 o
  -3  11   2        8.57        6.67      2.21 o
  -2  11   2       20.26       19.15      2.38 o
  -1  11   2       65.22       61.71      3.37 o
   0  11   2       51.02       44.66      3.23 o
   1  11   2       99.17       87.72      7.48 o
   2  11   2       25.00       19.82      2.73 o
   3  11   2       16.02       11.94      2.69 o
   4  11   2       98.04       88.31      4.62 o
   5  11   2       15.74       17.34      3.05 o
   6  11   2       36.32       41.28      3.63 o
   7  11   2        6.74        7.69      3.24 o
   8  11   2        0.20        3.75      4.21 o
  -3  12   2        2.92        3.24      2.26 o
  -2  12   2       50.39       57.74      5.42 o
  -1  12   2       23.16       28.92      4.49 o
   0  12   2       18.86       23.70      2.77 o
   1  12   2       19.00       24.08      2.80 o
   2  12   2        1.25        1.46      2.49 o
   3  12   2        1.66        5.45      2.90 o
   4  12   2        2.97        3.79      2.69 o
   5  12   2      128.89      133.94      5.69 o
   6  12   2      216.76      225.64      8.88 o
   7  12   2       33.44       44.41      4.09 o
   0  13   2       11.43       12.40      2.72 o
   1  13   2       17.78       25.40      3.04 o
   2  13   2       12.85       20.16      3.04 o
   3  13   2        2.91        8.73      2.87 o
   4  13   2       32.36       39.49      3.68 o
  -4 -11   3        0.01        0.93      4.11 o
  -3 -11   3       22.02       29.35      4.67 o
  -2 -11   3       12.13       11.96      3.74 o
  -1 -11   3        5.95       13.83      3.55 o
   0 -11   3       30.43       49.17      5.05 o
   1 -11   3       72.39       84.50      5.42 o
   2 -11   3       55.77       75.15      4.67 o
  -6 -10   3        5.96       12.15      4.86 o
  -5 -10   3       65.61       73.84      7.10 o
  -4 -10   3       19.06       17.20      4.30 o
  -3 -10   3       87.84       94.22      6.73 o
  -2 -10   3      113.77      118.90      6.54 o
  -1 -10   3       23.26       31.97      3.74 o
   0 -10   3      159.09      152.73      6.54 o
   1 -10   3       98.36      106.37      5.23 o
   2 -10   3       90.42       91.79      4.49 o
   3 -10   3       93.37      115.91      4.49 o
   4 -10   3        9.47        8.60      4.49 o
  -7  -9   3      178.64      203.58     10.28 o
  -6  -9   3      338.34      356.31     12.90 o
  -5  -9   3       68.19       76.09      6.92 o
  -4  -9   3       26.36       30.85      4.67 o
  -3  -9   3      112.86      116.65      6.92 o
  -2  -9   3        3.22        5.05      3.18 o
  -1  -9   3      102.34      104.50      5.80 o
   0  -9   3        2.31        4.11      2.24 o
   1  -9   3       21.01       25.06      1.98 o
   2  -9   3       12.82       14.02      2.24 o
   4  -9   3       39.56       39.82      4.30 o
   5  -9   3      108.39      125.63      7.48 o
  -8  -8   3        0.26        2.80      5.23 o
  -7  -8   3        1.65        2.43      4.67 o
  -6  -8   3        5.51       12.15      4.67 o
  -5  -8   3       68.34       71.57      7.95 o
  -4  -8   3     1202.75     1222.47     24.46 o
  -3  -8   3      119.52      123.76      6.92 o
  -2  -8   3      443.57      453.23     10.09 o
  -1  -8   3       19.79       25.42      2.31 o
   0  -8   3       19.05       24.63      2.80 o
   1  -8   3       62.83       65.22      2.33 o
   2  -8   3       14.18        8.74      1.38 o
   4  -8   3       26.97       24.68      3.55 o
   5  -8   3        7.06        7.10      3.36 o
   6  -8   3       32.61       31.78      4.11 o
  -9  -7   3       29.44       28.42      6.17 o
  -8  -7   3      125.45      135.32      8.60 o
  -7  -7   3      297.68      294.67      9.12 o
  -6  -7   3       83.77      107.94      6.06 o
  -5  -7   3       60.96       50.71      4.77 o
  -4  -7   3      230.18      224.32      4.45 o
  -3  -7   3      142.75      161.40      3.92 o
  -2  -7   3      159.51      143.52      2.96 o
  -1  -7   3      124.14      113.27      4.51 o
   0  -7   3      150.19      141.89      3.23 o
   1  -7   3      359.77      333.14      5.07 o
   2  -7   3      346.96      325.32      5.95 o
   4  -7   3        4.35        1.50      2.80 o
   5  -7   3      245.61      245.46      8.79 o
   6  -7   3       23.19       33.65      4.11 o
   7  -7   3       53.79       68.98      5.80 o
   8  -7   3       79.30       88.38      3.73 o
  -9  -6   3        5.51        5.78      6.36 o
  -8  -6   3        0.44        4.76      2.55 o
  -7  -6   3       11.30       10.63      2.53 o
  -6  -6   3       56.88       54.99      4.72 o
  -5  -6   3       27.91       24.31      2.40 o
  -4  -6   3       25.87       24.87      1.98 o
  -3  -6   3      211.87      200.64      3.60 o
  -2  -6   3        3.70        5.74      1.19 o
  -1  -6   3      663.74      631.05      7.35 o
   0  -6   3       17.35       12.52      1.30 o
   1  -6   3      290.66      254.34      6.76 o
   2  -6   3        2.39        1.03      1.59 o
   4  -6   3      349.29      339.13      7.77 o
   5  -6   3       56.10       66.00      5.70 o
   6  -6   3       50.46       51.91      4.58 o
   7  -6   3       89.64       77.89      8.88 o
   8  -6   3       41.50       52.62      3.16 o
   9  -6   3       14.13       17.53      5.05 o
 -10  -5   3       65.45       62.99      7.31 o
  -9  -5   3       22.81       23.12      2.50 o
  -8  -5   3      195.75      206.53      4.90 o
  -7  -5   3       25.24       21.69      2.61 o
  -6  -5   3        2.49        3.37      2.25 o
  -5  -5   3       16.74       15.52      1.95 o
  -4  -5   3       36.14       33.08      1.79 o
  -3  -5   3       96.04       92.28      2.64 o
  -2  -5   3        0.44        2.30      1.02 o
  -1  -5   3       12.98       11.20      1.23 o
   0  -5   3      199.24      213.13      3.48 o
   1  -5   3      162.21      156.76      3.46 o
   2  -5   3       67.24       43.37      4.67 o
   4  -5   3       10.91       12.06      2.31 o
   5  -5   3      228.82      239.72     20.84 o
   6  -5   3        5.40        6.59      2.13 o
   7  -5   3       71.92       71.84      8.13 o
   8  -5   3       33.36       29.91      2.51 o
   9  -5   3       56.35       63.90      4.30 o
  10  -5   3      176.40      189.07     20.56 o
 -10  -4   3       74.98       88.64      5.22 o
  -9  -4   3       15.53       21.08      2.40 o
  -8  -4   3      131.25      129.00      3.95 o
  -7  -4   3      288.21      272.18      5.27 o
  -6  -4   3      250.21      261.71      5.24 o
  -5  -4   3        0.16       -1.11      1.71 o
  -4  -4   3      190.01      192.80      3.53 o
  -3  -4   3      405.42      446.80      5.72 o
  -2  -4   3      126.42      121.98      2.50 o
  -1  -4   3       25.75       21.21      0.93 o
   0  -4   3     3400.72     3548.37     41.99 o
   1  -4   3       42.34       46.16      2.05 o
   2  -4   3     4981.20     5451.93    118.04 o
   3  -4   3       12.92        9.16      3.18 o
   4  -4   3      148.58      164.92      8.13 o
   5  -4   3        6.33        4.94      0.99 o
   6  -4   3        7.18        6.85      1.67 o
   7  -4   3       48.06       58.67      2.69 o
   8  -4   3        1.06        1.09      2.07 o
   9  -4   3       86.12       70.29      4.27 o
  10  -4   3        0.79        1.97      2.55 o
 -10  -3   3       29.89       30.63      3.63 o
  -9  -3   3       62.81       59.63      3.26 o
  -8  -3   3       79.42       80.52      3.46 o
  -7  -3   3      211.08      207.36      5.50 o
  -6  -3   3       55.43       56.17      3.47 o
  -5  -3   3      292.41      279.21      4.36 o
  -4  -3   3      614.29      664.45      7.94 o
  -3  -3   3      196.18      210.68      3.37 o
  -2  -3   3      148.43      169.87      2.58 o
  -1  -3   3       22.85       18.70      0.95 o
   0  -3   3      135.04      173.79      2.10 o
   1  -3   3        4.05        2.09      0.82 o
   2  -3   3      420.88      433.31     21.12 o
   3  -3   3       60.38       84.80      4.62 o
   4  -3   3      590.02      672.34     13.65 o
   5  -3   3      233.76      241.88      4.91 o
   6  -3   3      274.40      328.37     10.38 o
   7  -3   3      286.97      291.40      5.63 o
   8  -3   3      394.33      378.40      8.03 o
   9  -3   3       50.01       57.09      3.70 o
  10  -3   3       47.10       48.12      4.39 o
  11  -3   3       17.60       20.53      3.22 o
 -11  -2   3        1.44        1.40      4.49 o
 -10  -2   3       18.65       21.80      4.67 o
  -9  -2   3       13.64       14.76      2.18 o
  -8  -2   3       30.75       24.60      2.20 o
  -7  -2   3       81.49       76.10      4.02 o
  -6  -2   3      102.42      100.47      3.38 o
  -5  -2   3        3.44        5.04      1.41 o
  -4  -2   3       31.41       24.90      1.28 o
  -3  -2   3      285.14      285.68      3.50 o
  -2  -2   3      370.45      399.43      3.96 o
  -1  -2   3        7.46        4.77      0.73 o
   0  -2   3      930.56      937.61      8.34 o
   1  -2   3       83.84       96.86      2.14 o
   2  -2   3      795.59      913.24     13.87 o
   3  -2   3     4091.55     4547.77     86.86 o
   4  -2   3      902.66      983.47     12.09 o
   5  -2   3      362.13      374.63      8.15 o
   6  -2   3      113.87       99.29      2.96 o
   7  -2   3      417.75      404.55      6.67 o
   8  -2   3        1.01       -0.33      2.07 o
   9  -2   3       66.12       56.25      3.63 o
  10  -2   3       27.67       26.31      2.95 o
  11  -2   3        1.51        3.48      2.77 o
 -11  -1   3       30.04       29.74      3.77 o
 -10  -1   3       57.91       63.75      6.92 o
  -9  -1   3      101.35       96.87      4.20 o
  -8  -1   3       81.02       78.29      3.35 o
  -7  -1   3      197.37      192.14      5.07 o
  -6  -1   3        8.29       21.40      2.13 o
  -5  -1   3      338.89      360.25      4.51 o
  -4  -1   3     6366.73     6630.76     58.10 o
  -3  -1   3      455.76      424.77      4.39 o
  -2  -1   3     1346.00     1293.93     11.64 o
  -1  -1   3      576.16      602.27      5.82 o
   0  -1   3      261.32      249.43      3.15 o
   1  -1   3      283.66      292.12      2.94 o
   2  -1   3       72.40       78.14      2.81 o
   3  -1   3      456.72      468.42      6.38 o
   4  -1   3      197.24      181.78      3.02 o
   5  -1   3       84.01       77.56      1.68 o
   6  -1   3      144.86      143.24      2.79 o
   7  -1   3      429.11      411.72      5.73 o
   8  -1   3     1238.54     1201.83     14.48 o
   9  -1   3        0.46       -0.46      2.29 o
  10  -1   3        6.47        9.02      2.63 o
  11  -1   3       37.63       40.99      3.54 o
 -11   0   3       50.14       60.21      4.23 o
 -10   0   3       10.32        9.95      3.03 o
  -9   0   3        0.02       -2.06      3.65 o
  -8   0   3       20.83       19.04      2.00 o
  -7   0   3      183.07      185.84      4.25 o
  -6   0   3      498.00      498.60      6.57 o
  -5   0   3      133.84      131.27      2.65 o
  -4   0   3      404.73      414.61      4.42 o
  -3   0   3     3050.76     2961.53     22.72 o
  -2   0   3     3925.01     3764.79     34.15 o
  -1   0   3      582.18      560.34      5.23 o
   0   0   3    17895.63    18567.16    294.72 o
   1   0   3      174.27      215.72      3.78 o
   2   0   3     1761.63     1916.65     24.07 o
   3   0   3      298.83      324.82      4.88 o
   4   0   3      117.46      114.18      1.83 o
   5   0   3       60.47       53.45      1.70 o
   6   0   3      381.47      409.86      6.31 o
   7   0   3      445.00      420.67      5.93 o
   8   0   3      215.13      208.17      3.98 o
   9   0   3       68.67       57.76      4.02 o
  10   0   3       89.79       76.57      7.95 o
  11   0   3       66.33       71.11      4.81 o
  12   0   3       77.26       85.99     13.65 o
 -11   1   3       18.10       15.30      3.30 o
 -10   1   3       31.45       34.39      3.37 o
  -9   1   3        5.31        7.94      5.14 o
  -8   1   3        2.32        0.44      1.74 o
  -7   1   3      268.78      285.02      4.82 o
  -5   1   3       12.36       18.38      1.33 o
  -4   1   3      562.88      570.59      5.85 o
  -3   1   3     1817.37     1763.44     14.14 o
  -2   1   3       58.04       77.53      1.46 o
  -1   1   3     6409.92     6075.96     49.24 o
   0   1   3     9259.59     9686.32    107.33 o
   1   1   3     9083.35     9404.34     94.59 o
   2   1   3     1985.82     2237.87     27.53 o
   3   1   3      317.12      369.42      4.24 o
   4   1   3     1302.10     1451.76     16.33 o
   5   1   3      145.54      198.73      2.63 o
   6   1   3      210.54      237.78      3.35 o
   7   1   3        4.29        7.39      1.53 o
   8   1   3      241.30      247.25      4.44 o
   9   1   3      725.88      687.35     13.15 o
  10   1   3      177.36      173.86      5.81 o
  11   1   3      376.35      369.81      8.98 o
  12   1   3       43.14       36.32      3.77 o
 -10   2   3      137.78      151.52      5.68 o
  -9   2   3      261.28      251.84      6.87 o
  -8   2   3       62.35       52.23      3.04 o
  -7   2   3      229.13      215.41      5.09 o
  -6   2   3        0.20        0.61      1.56 o
  -5   2   3       99.44       88.92      2.45 o
  -4   2   3      241.21      246.01      3.16 o
  -3   2   3      197.07      210.46      2.25 o
  -2   2   3      133.56      151.33      1.75 o
  -1   2   3      108.76      101.10      1.47 o
   0   2   3     2458.50     2458.45     28.91 o
   1   2   3     5804.24     5824.85     57.85 o
   2   2   3      729.37      745.81      7.89 o
   3   2   3     1110.81     1140.27      9.99 o
   4   2   3      365.41      365.57      3.69 o
   5   2   3       62.81       84.13      1.85 o
   6   2   3       18.71       16.65      1.46 o
   7   2   3       36.57       33.55      1.89 o
   8   2   3       39.52       40.00      3.48 o
   9   2   3       57.22       55.76      4.61 o
  10   2   3        5.06        4.99      2.77 o
  11   2   3        2.54        2.70      2.84 o
  12   2   3      127.48      129.97      6.00 o
 -10   3   3       77.67       73.31      4.82 o
  -9   3   3      130.15      131.12      5.22 o
  -8   3   3      108.51      103.07      4.11 o
  -7   3   3      122.62      111.96      4.49 o
  -6   3   3      367.62      374.95      4.99 o
  -5   3   3       41.32       44.50      1.54 o
  -4   3   3       38.11       38.58      1.14 o
  -3   3   3     1779.06     1821.47     13.30 o
  -2   3   3        0.11        0.78      0.51 o
  -1   3   3      138.12      138.64      2.01 o
   0   3   3      989.96      969.95      9.43 o
   1   3   3      378.21      363.88      7.64 o
   2   3   3       54.08       55.36      1.32 o
   3   3   3      826.22      890.50      8.64 o
   4   3   3      320.46      341.55      3.88 o
   5   3   3     2581.73     2858.57     29.19 o
   6   3   3      130.46      167.79      4.32 o
   7   3   3        0.08       -1.52      1.25 o
   8   3   3      257.15      247.70      4.28 o
   9   3   3      205.61      191.10      4.85 o
  10   3   3       28.71       23.13      3.08 o
  11   3   3        0.03        3.46      2.91 o
  12   3   3       54.10       60.69      4.36 o
 -10   4   3       31.99       35.50      3.25 o
  -9   4   3       12.56       12.11      3.82 o
  -8   4   3       23.18       25.31      2.61 o
  -7   4   3      416.70      390.01      7.46 o
  -6   4   3      184.71      190.50      4.40 o
  -5   4   3      319.62      301.32      3.89 o
  -4   4   3      156.23      150.02      2.91 o
  -3   4   3     1770.85     1770.01     14.56 o
  -2   4   3       23.06       28.67      1.19 o
  -1   4   3       32.69       38.36      1.23 o
   0   4   3     2414.41     2501.97     26.40 o
   1   4   3     5210.66     5184.81     45.15 o
   2   4   3      104.26       97.86      1.57 o
   3   4   3      123.82      132.60      1.88 o
   4   4   3      934.01      965.04      8.68 o
   5   4   3      320.07      291.61      3.60 o
   6   4   3       16.61       13.39      1.22 o
   7   4   3      110.23      104.44      3.34 o
   8   4   3        7.39        2.93      2.46 o
   9   4   3        1.12       -3.23      2.15 o
  10   4   3        0.47        0.75      2.78 o
  11   4   3        1.00        3.20      3.03 o
  12   4   3       18.31       23.31      7.76 o
  -9   5   3        4.61        4.64      2.49 o
  -8   5   3        0.13       -1.23      2.62 o
  -7   5   3      427.54      397.03      7.54 o
  -6   5   3        0.03        3.31      1.93 o
  -5   5   3      181.20      154.67      2.78 o
  -4   5   3        2.11        2.13      0.94 o
  -3   5   3       82.68       62.48      1.55 o
  -2   5   3      188.40      159.92      2.17 o
  -1   5   3       31.24       35.85      1.37 o
   0   5   3        2.49        1.85      0.67 o
   1   5   3       19.08       30.45      1.18 o
   2   5   3      167.31      152.54      1.99 o
   3   5   3      246.33      248.03      2.82 o
   4   5   3       27.02       31.19      1.15 o
   5   5   3       71.02       65.12      2.15 o
   6   5   3      766.34      803.64      9.42 o
   7   5   3      155.04      149.92      3.31 o
   8   5   3      282.94      276.95      4.53 o
   9   5   3      158.24      155.01      4.56 o
  10   5   3      243.51      231.11      5.71 o
  11   5   3      139.19      127.24     10.19 o
  12   5   3      283.89      307.21     11.40 o
  -9   6   3       37.65       37.11      5.89 o
  -8   6   3       56.35       50.20      2.97 o
  -7   6   3       98.59       89.65      3.93 o
  -6   6   3        0.07        6.21      1.92 o
  -5   6   3      107.84      104.34      3.18 o
  -4   6   3       99.38       97.77      2.70 o
  -3   6   3       47.43       44.35      1.93 o
  -2   6   3       67.45       66.26      2.01 o
  -1   6   3      263.27      208.46      3.19 o
   0   6   3      617.20      609.18      9.37 o
   1   6   3      411.26      408.03      4.54 o
   2   6   3      406.74      374.64      4.04 o
   3   6   3      591.43      623.35      6.36 o
   4   6   3        3.39       -1.48      0.99 o
   5   6   3      590.85      581.22      6.87 o
   6   6   3        9.48        9.65      1.75 o
   7   6   3      479.54      469.13      6.79 o
   8   6   3      420.73      397.83      6.11 o
   9   6   3       19.48       16.63      2.09 o
  10   6   3        0.83       -1.05      2.43 o
  11   6   3        9.39       11.02      6.36 o
  12   6   3       20.20       21.74      3.83 o
  -8   7   3        0.23        2.20      4.39 o
  -7   7   3       18.86       20.76      5.89 o
  -6   7   3      564.70      533.61      9.21 o
  -5   7   3        1.85        1.72      1.62 o
  -4   7   3      414.57      407.92      6.13 o
  -3   7   3      292.67      265.39      3.85 o
  -2   7   3       20.71       21.25      1.19 o
  -1   7   3      122.73       90.81      2.31 o
   0   7   3      280.48      251.29      3.65 o
   1   7   3      750.06      675.55      6.99 o
   2   7   3      379.68      375.63      4.66 o
   3   7   3      228.78      223.92      3.04 o
   4   7   3      237.30      222.76      3.18 o
   5   7   3      158.26      155.13      3.72 o
   6   7   3      386.43      358.01      5.60 o
   7   7   3      171.27      162.56      3.87 o
   8   7   3       62.27       59.98      2.85 o
   9   7   3      159.24      169.82      4.10 o
  10   7   3        0.02        1.51      2.09 o
  11   7   3        4.09        2.42      9.53 o
  -8   8   3       15.34       17.76      7.85 o
  -7   8   3       14.52       16.13      3.55 o
  -6   8   3      181.18      174.86      9.16 o
  -5   8   3       42.86       38.82      5.61 o
  -4   8   3       40.91       34.66      3.65 o
  -3   8   3       10.20        8.24      1.78 o
  -2   8   3     2632.35     2588.71     31.15 o
  -1   8   3     1005.24      968.43     11.93 o
   0   8   3      479.15      476.52      5.94 o
   1   8   3      316.52      270.38      4.59 o
   2   8   3      294.67      256.79      3.24 o
   3   8   3        0.15       -1.74      1.16 o
   4   8   3      301.20      285.09      4.20 o
   5   8   3      148.83      142.82      3.46 o
   6   8   3      500.95      472.13      6.89 o
   7   8   3      263.48      248.93      5.86 o
   8   8   3       70.74       66.55      3.43 o
   9   8   3      190.04      203.66      4.61 o
  10   8   3      202.64      201.23      5.21 o
  11   8   3      124.45      150.61      6.48 o
  -7   9   3        0.45        0.20      3.16 o
  -6   9   3      108.09      121.40     13.27 o
  -5   9   3        6.11        5.44      2.79 o
  -4   9   3      252.66      251.92     14.11 o
  -3   9   3       77.90       77.74      4.04 o
  -2   9   3       84.35       86.35      3.33 o
  -1   9   3      438.50      413.69     12.95 o
   0   9   3       87.28       85.19      2.31 o
   1   9   3      241.12      202.72      3.73 o
   2   9   3      487.99      439.56      6.08 o
   3   9   3       84.97       56.94      2.59 o
   4   9   3        0.06       -2.05      1.62 o
   5   9   3       35.27       28.01      3.37 o
   6   9   3      336.11      336.17      5.53 o
   7   9   3      259.77      262.10      5.94 o
   8   9   3      246.38      238.97      4.93 o
   9   9   3       80.99       78.94      3.69 o
  10   9   3        2.52        3.75      2.66 o
  -6  10   3       74.35       82.62     16.36 o
  -5  10   3       10.22       14.26      6.08 o
  -4  10   3       21.66       18.92      8.04 o
  -3  10   3        3.44        3.94      2.28 o
  -2  10   3      214.07      205.02      4.90 o
  -1  10   3       34.54       31.11      2.28 o
   0  10   3        1.72        2.85      1.73 o
   1  10   3        0.22        1.39      1.95 o
   2  10   3       14.28       11.92      2.32 o
   3  10   3       18.05       21.68      2.99 o
   4  10   3        8.62        4.02      2.90 o
   5  10   3      106.65       90.20      4.71 o
   6  10   3       42.01       41.31      2.57 o
   7  10   3        0.03        0.32      4.04 o
   8  10   3        2.48        3.77      2.61 o
   9  10   3      200.82      225.40      5.89 o
  -4  11   3       37.13       32.15      3.55 o
  -3  11   3        2.44        0.12      2.71 o
  -2  11   3       14.02       18.62      2.23 o
  -1  11   3       28.73       30.33      3.69 o
   0  11   3       42.27       42.86      3.19 o
   1  11   3      132.72      114.73      4.60 o
   2  11   3      109.95      102.15      4.43 o
   3  11   3      105.12       90.07      4.49 o
   4  11   3      245.49      203.89      6.23 o
   5  11   3      258.29      241.13      6.84 o
   6  11   3       23.36       25.43      3.30 o
   7  11   3       43.65       48.97      3.90 o
   8  11   3      122.36      135.32      4.92 o
   9  11   3       53.48       64.31      6.17 o
  -3  12   3      103.11      118.52      5.98 o
  -2  12   3      241.78      280.99      7.00 o
  -1  12   3       12.14       14.55      2.40 o
   0  12   3       87.93       99.90      9.25 o
   1  12   3       75.89       74.00      3.86 o
   2  12   3       28.28       28.17      6.08 o
   3  12   3        6.73        5.10      2.59 o
   4  12   3       14.52       17.64      4.30 o
   5  12   3       93.45      107.23      6.73 o
   6  12   3      119.57      120.37      5.72 o
   7  12   3        1.78        4.96      4.67 o
   0  13   3       69.77       77.74      9.35 o
   1  13   3        0.86        7.04      2.63 o
   2  13   3       48.25       60.33      5.33 o
   3  13   3       18.15       20.65      3.27 o
   4  13   3       14.13       19.17      4.39 o
   5  13   3        0.04        2.82      5.42 o
  -2 -11   4       18.97       20.00      4.30 o
  -1 -11   4        5.72        5.05      3.55 o
   0 -11   4        6.58       16.82      3.55 o
  -5 -10   4      200.07      210.31      9.91 o
  -4 -10   4      162.97      196.66      9.16 o
  -3 -10   4       38.13       40.19      4.67 o
  -2 -10   4        1.42        3.18      3.55 o
  -1 -10   4       51.99       43.37      4.30 o
   0 -10   4       11.75       11.78      3.18 o
   1 -10   4        2.65        3.93      2.80 o
   2 -10   4      122.54      134.04      5.61 o
  -6  -9   4       98.37      119.27      8.41 o
  -5  -9   4      291.97      307.52     11.59 o
  -4  -9   4        6.81        5.61      4.11 o
  -3  -9   4       44.59       43.37      4.67 o
  -2  -9   4        4.66        2.90      2.38 o
  -1  -9   4       24.39       24.10      2.52 o
   0  -9   4      365.46      366.80      7.46 o
   1  -9   4      361.99      350.27      6.93 o
   2  -9   4       80.49       84.74      3.10 o
   4  -9   4      125.04      152.73      8.04 o
  -7  -8   4       14.80       15.37      3.83 o
  -6  -8   4       19.75       21.17      3.81 o
  -5  -8   4        0.60        1.76      4.77 o
  -4  -8   4       11.00       11.87      2.46 o
  -3  -8   4      425.55      462.27      8.53 o
  -2  -8   4        0.20        0.31      2.04 o
  -1  -8   4      140.66      129.28      3.97 o
   0  -8   4       36.94       40.96      2.99 o
   1  -8   4       40.55       39.43      2.18 o
   2  -8   4      120.76      131.23      5.05 o
   4  -8   4       86.31       85.81      6.17 o
   5  -8   4       23.95       28.79      4.11 o
   6  -8   4       16.49       20.00      3.93 o
  -8  -7   4        4.46        8.20      3.77 o
  -7  -7   4        9.02        6.11      3.56 o
  -6  -7   4        6.92       27.67      5.05 o
  -5  -7   4       37.43       35.19      3.77 o
  -4  -7   4       33.64       33.05      2.81 o
  -3  -7   4      282.64      280.31      6.12 o
  -2  -7   4      340.66      345.87      6.71 o
  -1  -7   4      105.19      101.26      3.11 o
   0  -7   4        9.00        8.28      1.47 o
   1  -7   4      138.97      131.59      2.98 o
   2  -7   4       89.48       95.86      2.97 o
   4  -7   4        6.20        5.42      3.36 o
   5  -7   4       85.07       86.37      6.54 o
   6  -7   4        0.42       -0.19      3.36 o
   7  -7   4       24.92       30.85      4.30 o
   8  -7   4        3.18        1.50      3.74 o
  -9  -6   4      244.67      276.30     14.96 o
  -8  -6   4        0.59        1.50      4.67 o
  -7  -6   4       79.62       79.17      5.97 o
  -6  -6   4       32.48       27.02      2.80 o
  -5  -6   4      134.74      124.25      3.83 o
  -4  -6   4       78.11       79.05      2.97 o
  -3  -6   4      110.04      106.51      2.94 o
  -2  -6   4      528.92      516.98      7.17 o
  -1  -6   4      157.93      161.47      2.87 o
   0  -6   4      775.76      783.95     10.14 o
   1  -6   4        2.24        2.87      1.16 o
   2  -6   4       43.60       36.62      2.20 o
   5  -6   4      299.22      343.04     11.22 o
   7  -6   4       21.36       31.41      4.11 o
   8  -6   4        1.93       -0.02      4.21 o
   9  -6   4       19.14       25.05      4.49 o
  -9  -5   4       50.58       62.92     12.06 o
  -8  -5   4       56.54       52.93      3.41 o
  -7  -5   4      285.28      278.33      6.62 o
  -6  -5   4      125.43      129.89      3.87 o
  -5  -5   4       13.90       11.84      1.92 o
  -4  -5   4        4.41        7.46      1.56 o
  -3  -5   4      329.96      317.89      4.68 o
  -2  -5   4       20.15       23.90      1.80 o
  -1  -5   4       73.12       76.38      2.20 o
   0  -5   4      522.94      578.24      7.70 o
   1  -5   4       48.18       42.89      1.75 o
   2  -5   4       52.87       38.52      2.04 o
   3  -5   4       72.65       45.24      5.05 o
   4  -5   4      443.05      422.12     13.65 o
   5  -5   4      715.39      779.56     20.38 o
   6  -5   4        2.47        5.23      3.36 o
   7  -5   4        2.90        1.31      1.63 o
   8  -5   4        0.20        0.71      1.90 o
   9  -5   4       21.75       23.32      2.63 o
  10  -5   4       34.41       37.39      5.42 o
 -10  -4   4        7.57       14.77      4.86 o
  -9  -4   4        6.15        7.08      2.74 o
  -8  -4   4      163.55      167.33      7.05 o
  -7  -4   4       20.75       12.09      2.59 o
  -6  -4   4       34.66       34.72      2.29 o
  -5  -4   4       61.10       62.25      2.97 o
  -4  -4   4       66.45       70.79      2.74 o
  -3  -4   4       90.46       99.58      2.75 o
  -2  -4   4      183.19      184.33      3.19 o
  -1  -4   4       80.59       78.22      1.88 o
   0  -4   4       46.22       50.50      2.06 o
   1  -4   4       27.01       21.33      1.03 o
   2  -4   4       82.85       98.27      2.83 o
   3  -4   4      665.55      729.64     25.05 o
   4  -4   4      615.11      642.72     15.93 o
   5  -4   4      327.74      335.10      8.52 o
   6  -4   4      834.73      855.22     10.99 o
   7  -4   4      169.15      172.76      5.46 o
   8  -4   4      262.25      247.20      6.11 o
   9  -4   4        1.57        3.26      2.24 o
  10  -4   4       28.93       32.46      3.14 o
 -10  -3   4        0.55        0.93      3.04 o
  -9  -3   4        9.57        6.65      2.25 o
  -8  -3   4       18.38       16.93      2.27 o
  -7  -3   4      131.50      126.08      3.87 o
  -6  -3   4      142.69      154.75      4.22 o
  -5  -3   4       84.09       87.85      3.32 o
  -4  -3   4       75.69       69.05      2.61 o
  -3  -3   4      985.87      933.17     10.64 o
  -2  -3   4     2044.91     2019.15     21.53 o
  -1  -3   4     1466.17     1477.30     14.27 o
   0  -3   4     1222.28     1463.41     13.41 o
   1  -3   4      306.47      286.98      4.56 o
   2  -3   4      975.92      990.70     13.08 o
   3  -3   4      348.98      375.15      8.78 o
   4  -3   4       45.66       50.92      2.27 o
   5  -3   4       54.51       44.63      1.73 o
   6  -3   4      131.10      132.80      5.44 o
   7  -3   4      653.91      593.97      8.90 o
   8  -3   4       25.92       29.05      2.51 o
   9  -3   4        6.35       11.82      2.42 o
  10  -3   4       36.91       31.60      3.05 o
  11  -3   4       11.10       10.30      4.11 o
 -10  -2   4       31.99       33.45      4.58 o
  -9  -2   4        0.15        0.07      2.13 o
  -8  -2   4      106.83      107.62      3.79 o
  -7  -2   4      192.66      196.56      4.50 o
  -6  -2   4     1082.82     1089.14     12.57 o
  -5  -2   4      210.18      200.67      4.24 o
  -4  -2   4      102.59       89.11      2.74 o
  -3  -2   4       13.24       18.83      1.32 o
  -2  -2   4      183.45      209.38      2.87 o
  -1  -2   4      290.35      256.04      2.90 o
   0  -2   4       42.16       48.34      1.73 o
   1  -2   4        1.67        1.63      0.53 o
   2  -2   4       93.19      107.76      2.05 o
   3  -2   4        4.27        3.79      0.78 o
   4  -2   4     1055.27     1136.97     15.89 o
   5  -2   4      426.80      462.03      6.33 o
   6  -2   4      183.17      186.80      4.09 o
   7  -2   4       48.33       40.25      2.05 o
   8  -2   4      489.31      442.87      9.02 o
   9  -2   4       18.75       19.39      2.60 o
  10  -2   4       21.09       21.17      2.87 o
  11  -2   4       16.98       17.05      6.54 o
 -10  -1   4        3.03        2.56      3.46 o
  -9  -1   4        4.55        1.74      2.30 o
  -8  -1   4       53.34       50.57      3.59 o
  -7  -1   4      135.33      133.13      3.89 o
  -6  -1   4        0.59        5.50      1.59 o
  -5  -1   4      748.04      737.70      8.81 o
  -4  -1   4     1293.88     1281.54     14.25 o
  -3  -1   4      434.75      392.83      4.64 o
  -2  -1   4      418.38      397.89      4.53 o
  -1  -1   4       80.44       89.86      1.77 o
   0  -1   4      917.06      936.23      8.73 o
   1  -1   4       91.32       88.95      1.78 o
   2  -1   4       85.49      103.72      2.01 o
   3  -1   4       62.34       73.82      2.10 o
   4  -1   4     1589.61     1835.70     22.38 o
   5  -1   4      224.24      253.39      4.00 o
   6  -1   4       23.16       23.06      1.64 o
   7  -1   4        8.44        6.09      2.32 o
   8  -1   4     1458.89     1444.61     32.54 o
   9  -1   4      245.11      250.08      6.57 o
  10  -1   4       53.02       53.76      3.83 o
  11  -1   4        9.02        7.78      2.82 o
 -10   0   4      152.73      158.65      6.08 o
  -9   0   4       88.78      100.42      5.02 o
  -8   0   4      638.66      632.18      9.34 o
  -7   0   4        0.66       -0.83      1.82 o
  -6   0   4      247.02      265.69      4.29 o
  -5   0   4      230.86      231.66      3.86 o
  -4   0   4        1.26        3.87      1.14 o
  -3   0   4        5.62        5.09      1.06 o
  -2   0   4      589.79      568.47      5.33 o
  -1   0   4      314.73      309.35      3.58 o
   0   0   4       25.42       20.55      0.92 o
   1   0   4        1.10        1.46      0.68 o
   2   0   4     1679.66     1800.61     26.31 o
   3   0   4       92.17      102.38      1.79 o
   4   0   4     1477.77     1693.24     16.46 o
   5   0   4      288.98      309.23      3.61 o
   6   0   4     1213.68     1360.64     20.64 o
   7   0   4       18.70       18.35      1.28 o
   8   0   4        5.30        3.87      1.54 o
   9   0   4        7.27        8.38      2.50 o
  10   0   4      617.67      598.05     12.02 o
  11   0   4        0.36       -0.27      2.69 o
  12   0   4       31.06       31.62      3.54 o
 -10   1   4       30.31       29.93      3.43 o
  -9   1   4        2.61        1.02      2.63 o
  -8   1   4       10.10        8.84      2.25 o
  -7   1   4        3.86        6.17      1.87 o
  -6   1   4      291.16      290.11      4.48 o
  -5   1   4      897.14      936.05     10.72 o
  -4   1   4      561.78      564.52      6.52 o
  -3   1   4     1003.04     1001.34      9.28 o
  -2   1   4      213.09      193.47      2.27 o
  -1   1   4      343.98      281.09      3.03 o
   0   1   4      148.73      150.65      2.45 o
   1   1   4     6002.23     6214.90     72.77 o
   2   1   4     1232.85     1312.59     14.01 o
   3   1   4      138.82      147.43      2.26 o
   4   1   4      293.52      356.10      5.47 o
   5   1   4       90.23      108.20      2.48 o
   6   1   4        9.46       13.27      2.80 o
   7   1   4      424.35      428.49      5.76 o
   8   1   4        5.80        8.25      1.62 o
   9   1   4      409.61      390.06      8.64 o
  10   1   4       10.71        6.05      3.27 o
  11   1   4      172.45      171.53      5.99 o
  12   1   4       23.68       21.55      3.49 o
 -10   2   4        0.07       -0.21      4.67 o
  -9   2   4      221.07      228.84      6.54 o
  -8   2   4      215.00      214.90      5.45 o
  -7   2   4      744.29      721.60     10.09 o
  -6   2   4        7.44       28.39      3.74 o
  -5   2   4       92.39       86.03      2.27 o
  -4   2   4       87.94      111.11      2.18 o
  -3   2   4       61.98       58.83      1.44 o
  -2   2   4       22.80       16.99      0.79 o
  -1   2   4       13.55       10.63      0.66 o
   0   2   4      488.18      492.81      5.13 o
   1   2   4     2259.23     2310.45     29.59 o
   2   2   4     1021.40     1075.75     12.34 o
   3   2   4     1483.66     1620.55     16.65 o
   4   2   4      205.19      199.75      2.65 o
   5   2   4       26.84       37.53      1.84 o
   6   2   4      324.47      405.43      6.70 o
   7   2   4        3.04        3.67      1.50 o
   8   2   4       20.24       14.71      2.13 o
   9   2   4      353.27      362.11      8.25 o
  10   2   4      124.21      124.53      6.17 o
  11   2   4       19.05       15.49      3.93 o
  12   2   4       47.28       48.05      4.03 o
 -10   3   4       35.11       31.76      3.83 o
  -9   3   4       75.56       79.04      5.70 o
  -8   3   4       38.10       33.27      2.73 o
  -7   3   4       56.40       62.40      4.30 o
  -6   3   4      202.13      194.84      3.80 o
  -5   3   4      321.04      314.95      3.78 o
  -4   3   4      367.07      370.21      4.13 o
  -3   3   4      191.24      191.95      2.68 o
  -2   3   4      339.92      320.14      3.18 o
  -1   3   4      240.88      243.89      2.79 o
   0   3   4       64.06       63.30      2.09 o
   1   3   4      437.60      435.56      5.20 o
   2   3   4       72.00       82.39      1.75 o
   3   3   4       63.81       69.29      1.75 o
   4   3   4     2447.95     2819.03     26.20 o
   5   3   4        9.94        7.90      1.27 o
   6   3   4      266.23      257.47      5.83 o
   7   3   4       25.23       28.24      1.53 o
   8   3   4      207.22      204.40      4.13 o
   9   3   4       82.54       85.69      3.70 o
  10   3   4       64.23       63.04      5.33 o
  11   3   4       14.11       10.93      3.10 o
  12   3   4        1.87        0.74      3.16 o
 -10   4   4        9.08       14.21      8.60 o
  -9   4   4      111.25      115.59      4.76 o
  -8   4   4        2.24        2.56      2.35 o
  -7   4   4      154.87      147.98      4.58 o
  -6   4   4       83.30       76.37      2.71 o
  -5   4   4        1.74        1.24      1.24 o
  -4   4   4      241.66      226.48      2.72 o
  -3   4   4       31.77       47.58      1.47 o
  -2   4   4        8.75        6.87      0.78 o
  -1   4   4      165.13      152.03      2.05 o
   0   4   4        2.58        1.34      0.74 o
   1   4   4       99.99      108.29      2.43 o
   2   4   4      178.48      161.69      2.31 o
   3   4   4        2.67        3.95      0.83 o
   4   4   4       17.11       20.79      1.09 o
   5   4   4        4.69        1.56      1.25 o
   6   4   4      416.64      450.92      6.36 o
   7   4   4      128.31      122.68      2.98 o
   8   4   4      522.71      495.75      7.46 o
   9   4   4     1029.56      946.45     14.07 o
  10   4   4      457.88      443.35      9.91 o
  11   4   4      111.70      105.98      5.35 o
  12   4   4        6.10        4.30      6.54 o
  -9   5   4       28.66       26.05      2.91 o
  -8   5   4        6.44        5.72      2.30 o
  -7   5   4        6.15        5.77      2.10 o
  -6   5   4        0.04       -0.88      1.91 o
  -5   5   4       45.22       40.00      2.33 o
  -4   5   4       70.61       69.28      1.91 o
  -3   5   4       26.57       19.69      0.87 o
  -2   5   4       36.55       25.09      0.93 o
  -1   5   4      886.76      812.54     12.55 o
   0   5   4        0.28        0.84      0.59 o
   1   5   4     6059.18     6128.05     53.50 o
   2   5   4     2943.43     3020.33     33.05 o
   3   5   4        2.54        2.04      0.84 o
   4   5   4      505.10      521.28      5.56 o
   5   5   4     1456.81     1515.21     20.65 o
   6   5   4      270.23      279.41      5.36 o
   7   5   4      123.73      122.34      3.53 o
   8   5   4       21.59       15.84      1.94 o
   9   5   4       70.36       66.69      3.67 o
  10   5   4       17.15       21.51      3.17 o
  11   5   4      349.19      342.54      9.25 o
  12   5   4       51.03       46.01      4.23 o
  -9   6   4        1.78        4.72      3.77 o
  -8   6   4        3.45        8.38      4.30 o
  -7   6   4       33.01       25.11      2.47 o
  -6   6   4       36.81       31.30      2.37 o
  -5   6   4       99.24       90.87      3.55 o
  -4   6   4      198.74      180.57      2.68 o
  -3   6   4       63.37       53.42      1.82 o
  -2   6   4        3.60        0.74      0.74 o
  -1   6   4        5.14        3.06      0.96 o
   0   6   4      125.08      124.97      2.38 o
   1   6   4      182.57      181.12      2.66 o
   2   6   4      196.53      242.26      3.26 o
   3   6   4      544.88      529.29      5.55 o
   4   6   4      576.07      550.62      5.87 o
   5   6   4       69.74       61.16      2.68 o
   6   6   4      421.21      457.42      7.55 o
   7   6   4        0.12       -1.95      1.75 o
   8   6   4        1.02        0.51      2.15 o
   9   6   4      251.67      219.65      5.32 o
  10   6   4       19.10       16.77      2.66 o
  11   6   4        1.50        3.11      3.10 o
  12   6   4       34.59       29.62      6.73 o
  -8   7   4       25.53       30.88      4.09 o
  -7   7   4      253.70      269.61     17.48 o
  -6   7   4        3.16       10.14      3.12 o
  -5   7   4        5.32        5.00      1.68 o
  -4   7   4        0.07       -1.84      1.40 o
  -3   7   4      138.48      128.28      2.83 o
  -2   7   4      682.56      639.60      8.28 o
  -1   7   4      166.76      143.85      3.77 o
   0   7   4      324.94      303.77      3.74 o
   1   7   4      237.44      265.93      3.47 o
   2   7   4      444.29      424.69      4.92 o
   3   7   4      496.63      492.62      5.30 o
   4   7   4      196.61      162.37      2.73 o
   5   7   4      720.67      671.04      8.69 o
   6   7   4      339.18      348.20      5.51 o
   7   7   4       63.63       56.15      2.61 o
   8   7   4        1.83        2.93      1.89 o
   9   7   4       10.96        7.13      2.48 o
  10   7   4        0.01        2.72      4.70 o
  11   7   4       48.50       45.11      4.39 o
  -7   8   4        1.94        5.51      3.93 o
  -6   8   4       59.36       67.85      4.77 o
  -5   8   4      860.61      839.91     23.65 o
  -4   8   4      383.48      361.73     14.02 o
  -3   8   4        9.25        8.51      2.60 o
  -2   8   4       67.94       80.93      2.71 o
  -1   8   4      324.04      298.20      4.82 o
   0   8   4      220.32      206.61      4.05 o
   1   8   4      172.74      152.94      2.78 o
   2   8   4       98.72       98.17      2.41 o
   3   8   4       59.65       46.61      1.60 o
   4   8   4        0.76       -1.68      1.12 o
   5   8   4        5.52        4.55      1.66 o
   6   8   4      568.20      549.44      8.28 o
   7   8   4     1250.03     1177.15     14.50 o
   8   8   4      153.84      144.26      5.05 o
   9   8   4        0.73        0.67      2.05 o
  10   8   4        2.16        4.84      3.87 o
  11   8   4       75.05       88.03      5.55 o
  -7   9   4       21.19       35.33      8.23 o
  -6   9   4      118.57      139.25     11.03 o
  -5   9   4       68.53       72.50      6.54 o
  -4   9   4      168.71      177.69      8.88 o
  -3   9   4      190.09      183.55      5.91 o
  -2   9   4      294.74      273.25     13.83 o
  -1   9   4      474.46      437.93     11.31 o
   0   9   4      285.66      266.94      4.13 o
   1   9   4        1.66        0.64      1.00 o
   2   9   4        1.80        0.83      2.56 o
   3   9   4      107.35       94.32      2.51 o
   4   9   4        0.03       -1.17      1.33 o
   5   9   4      372.66      352.82      5.52 o
   6   9   4      341.71      352.98      5.69 o
   7   9   4       20.71       18.73      2.12 o
   8   9   4       29.62       31.72      2.40 o
   9   9   4        0.93        0.29      3.70 o
  10   9   4        0.33       -0.15      3.67 o
  -6  10   4        1.06       16.64      7.10 o
  -5  10   4       43.66       48.22      5.89 o
  -4  10   4       13.91       15.97      3.93 o
  -3  10   4       83.63       82.47     10.19 o
  -2  10   4      182.10      192.64      9.25 o
  -1  10   4      143.41      138.65      4.96 o
   0  10   4       60.93       57.27      4.02 o
   1  10   4      116.77      105.82      4.29 o
   2  10   4       31.83       27.20      2.59 o
   3  10   4       26.58       30.09      2.78 o
   4  10   4       22.55       24.23      2.87 o
   5  10   4       27.80       28.47      2.24 o
   6  10   4        4.67        6.28      2.14 o
   7  10   4       40.89       42.45      3.57 o
   8  10   4       33.54       35.90      2.87 o
   9  10   4       51.83       57.29      3.94 o
  10  10   4       31.21       29.72      4.01 o
  -4  11   4       25.01       31.64      7.95 o
  -3  11   4       95.22      103.29     16.17 o
  -2  11   4      149.65      163.47     16.54 o
  -1  11   4       78.67       84.99      6.59 o
   0  11   4       82.36       94.19      5.28 o
   1  11   4      201.28      179.60      5.43 o
   2  11   4        0.01       -0.56      2.34 o
   3  11   4       29.54       24.88      2.83 o
   4  11   4       75.19       60.01      4.39 o
   5  11   4       28.48       21.11      5.51 o
   6  11   4       37.50       35.50      3.35 o
   7  11   4        3.21        2.22      2.51 o
   8  11   4       86.51       99.18      4.41 o
   9  11   4      137.97      148.80      8.28 o
  -3  12   4       51.87       55.52      5.05 o
  -2  12   4       63.23       58.51      4.86 o
  -1  12   4        2.84        3.93      2.25 o
   0  12   4       90.40       98.36      4.58 o
   1  12   4        3.85        3.75      2.35 o
   2  12   4       22.05       23.69      2.77 o
   3  12   4       33.34       23.57      3.36 o
   4  12   4       25.70       26.93      3.19 o
   5  12   4       14.61        8.15      7.48 o
   6  12   4       33.22       31.10      3.83 o
   7  12   4       32.81       35.03      3.77 o
  -1  13   4       55.51       45.05      5.80 o
   0  13   4      354.09      402.69     19.82 o
   1  13   4        0.02        2.55      2.52 o
   2  13   4       18.13       18.63      5.14 o
   3  13   4       26.54       29.27      4.77 o
   4  13   4       31.39       31.84      3.65 o
   5  13   4       97.66      125.44     13.65 o
   6  13   4       31.92       39.63      5.80 o
  -3 -10   5       33.18       34.02      4.86 o
  -2 -10   5       51.33       54.96      5.05 o
  -1 -10   5       68.76       77.75      4.29 o
   0 -10   5      239.88      264.36      6.34 o
   1 -10   5       31.70       25.80      2.38 o
   2 -10   5        1.34        0.19      1.85 o
   3 -10   5       51.78       65.99      4.30 o
  -5  -9   5      218.48      238.83     18.69 o
  -4  -9   5      204.58      236.37      8.33 o
  -3  -9   5        4.62        8.90      2.45 o
  -2  -9   5       75.15       85.04     11.31 o
  -1  -9   5       20.89       17.86      2.51 o
   0  -9   5      315.91      317.65      6.93 o
   1  -9   5       29.52       25.78      2.34 o
   2  -9   5       61.47       63.53      3.10 o
   4  -9   5        0.62       -2.62      3.74 o
  -7  -8   5       32.32       34.45      4.55 o
  -6  -8   5       26.47       28.15      4.12 o
  -5  -8   5       40.54       39.77      4.31 o
  -4  -8   5      118.08      115.12      4.75 o
  -3  -8   5      110.06      104.75      4.43 o
  -2  -8   5      138.55      137.67      4.46 o
  -1  -8   5       36.25       37.50      2.49 o
   0  -8   5       71.06       77.66      3.38 o
   1  -8   5       12.50        5.73      1.78 o
   2  -8   5        9.66        8.15      1.65 o
   5  -8   5       38.78       53.09      5.05 o
   6  -8   5       51.30       55.15      5.23 o
  -8  -7   5       14.37       18.32      6.17 o
  -7  -7   5       19.88       16.24      5.05 o
  -6  -7   5       32.12       41.18      4.34 o
  -5  -7   5       65.66       77.54      4.37 o
  -4  -7   5        8.96        4.92      2.42 o
  -3  -7   5      164.73      165.53      5.62 o
  -2  -7   5       92.78       95.49      3.89 o
  -1  -7   5       99.28       99.14      3.68 o
   0  -7   5       35.86       33.87      2.15 o
   1  -7   5      345.68      339.11      6.03 o
   2  -7   5      324.03      297.03      4.47 o
   5  -7   5       20.78       33.09      4.30 o
   6  -7   5      113.23      153.67      8.04 o
   7  -7   5      137.67      166.01      8.41 o
  -8  -6   5        8.59        8.08      3.90 o
  -7  -6   5        1.06       -2.68      3.56 o
  -6  -6   5       18.18       21.29      2.86 o
  -5  -6   5       11.91       13.69      2.57 o
  -4  -6   5       52.19       52.61      3.15 o
  -3  -6   5      135.96      123.33      4.36 o
  -2  -6   5      164.37      150.90      2.87 o
  -1  -6   5       36.24       30.85      2.56 o
   0  -6   5      116.75      110.46      3.02 o
   1  -6   5      259.71      225.29      3.97 o
   2  -6   5       26.77       21.92      1.66 o
   3  -6   5       55.85       39.63      5.23 o
   5  -6   5      383.43      459.32     13.83 o
   6  -6   5       49.96       49.35      4.67 o
   7  -6   5       93.43      106.37      7.10 o
   8  -6   5       19.44       22.43      4.49 o
  -9  -5   5       15.66        6.17      4.10 o
  -8  -5   5       61.72       69.53      5.71 o
  -7  -5   5       81.94       78.44      6.20 o
  -6  -5   5       77.46       83.06      3.57 o
  -5  -5   5        9.85        8.50      1.92 o
  -4  -5   5       58.51       56.06      4.38 o
  -3  -5   5      369.01      360.96      5.23 o
  -2  -5   5       73.35       66.36      2.67 o
  -1  -5   5        1.97        4.19      1.12 o
   0  -5   5      120.89      133.66      3.78 o
   1  -5   5       12.98       12.28      1.57 o
   2  -5   5      148.86      141.77      4.25 o
   3  -5   5      351.89      323.95      8.79 o
   4  -5   5      927.87     1025.39     34.21 o
   5  -5   5       54.69       36.83      4.30 o
   6  -5   5        9.81       11.03      3.74 o
   7  -5   5       50.87       66.14      3.12 o
   8  -5   5       55.52       56.08      3.18 o
   9  -5   5      147.75      158.41      6.54 o
  -9  -4   5       14.65        9.88      2.96 o
  -8  -4   5       33.46       27.75      3.05 o
  -7  -4   5        0.87       -1.23      2.44 o
  -6  -4   5        6.58        3.78      1.95 o
  -5  -4   5      250.57      239.18      4.81 o
  -4  -4   5      211.32      203.96      3.89 o
  -3  -4   5      120.30      109.07      2.95 o
  -2  -4   5       22.01       24.06      1.38 o
  -1  -4   5      235.05      246.21      3.35 o
   0  -4   5      119.08      132.17      2.42 o
   1  -4   5      402.26      376.00      5.31 o
   2  -4   5        2.14        1.40      1.24 o
   3  -4   5        9.21        7.03      1.12 o
   4  -4   5        3.54        1.89      1.23 o
   5  -4   5       51.07       43.95      2.38 o
   6  -4   5        0.42        2.02      1.07 o
   7  -4   5      175.38      161.00      5.51 o
   8  -4   5      202.28      196.87      5.42 o
   9  -4   5       87.68      102.92      4.39 o
  10  -4   5      135.24      126.59      5.16 o
  -9  -3   5        1.71       -3.50      3.73 o
  -8  -3   5      158.58      157.27      5.37 o
  -7  -3   5       48.44       43.50      2.51 o
  -6  -3   5        8.66       10.79      2.00 o
  -5  -3   5      113.40       99.04      3.43 o
  -4  -3   5       95.85      106.66      3.01 o
  -3  -3   5       82.98       88.42      2.72 o
  -2  -3   5      185.64      152.80      2.78 o
  -1  -3   5      117.76      120.67      2.52 o
   0  -3   5      491.57      522.94      5.70 o
   1  -3   5       97.05       86.39      2.18 o
   2  -3   5       14.85       21.91      1.51 o
   3  -3   5       81.28       90.54      3.17 o
   4  -3   5      125.77      119.09      2.39 o
   5  -3   5       49.49       59.51      2.40 o
   6  -3   5      176.78      230.57     10.55 o
   7  -3   5      177.11      177.70      5.26 o
   8  -3   5      229.40      212.06      5.61 o
   9  -3   5       10.92       10.98      2.42 o
  10  -3   5      353.75      342.70      8.12 o
 -10  -2   5        0.01       -1.68      4.49 o
  -9  -2   5       54.35       53.90      3.47 o
  -8  -2   5        0.13       -3.71      2.48 o
  -7  -2   5       37.91       34.90      2.48 o
  -6  -2   5      133.85      163.06      4.06 o
  -5  -2   5      220.71      240.76      4.82 o
  -4  -2   5      719.99      751.31     10.17 o
  -3  -2   5       24.91       23.23      1.51 o
  -2  -2   5       43.57       37.54      1.87 o
  -1  -2   5        1.57        2.47      0.92 o
   0  -2   5        4.73        9.21      0.88 o
   1  -2   5       10.01       10.63      0.66 o
   2  -2   5     1850.11     1901.61     27.90 o
   3  -2   5     1679.04     1805.18     34.57 o
   4  -2   5      165.11      163.70      4.83 o
   5  -2   5      103.16      103.59      3.00 o
   6  -2   5      788.80      784.13     10.25 o
   7  -2   5      142.23      130.85      3.44 o
   8  -2   5       21.91       25.68      2.42 o
   9  -2   5        1.17        2.66      2.28 o
  10  -2   5        3.42        3.07      3.46 o
  11  -2   5       35.08       34.26      3.41 o
 -10  -1   5      113.74      126.06      5.82 o
  -9  -1   5       22.25       20.16      2.72 o
  -8  -1   5      143.13      143.33      4.24 o
  -7  -1   5      144.80      145.88      3.98 o
  -6  -1   5        7.45        7.80      1.98 o
  -5  -1   5     1134.22     1099.71     14.26 o
  -4  -1   5       57.02       52.30      3.75 o
  -3  -1   5      141.37      146.25      3.04 o
  -2  -1   5     1330.65     1404.66     14.42 o
  -1  -1   5     1514.54     1511.32     14.00 o
   0  -1   5      394.11      406.39      4.22 o
   1  -1   5      949.10      943.16     10.11 o
   2  -1   5      765.98      822.09      8.46 o
   3  -1   5       19.74       23.50      1.43 o
   4  -1   5      759.42      877.89     13.01 o
   5  -1   5        8.95       11.90      1.27 o
   6  -1   5       68.32       77.97      3.05 o
   7  -1   5       31.70       35.15      2.04 o
   8  -1   5       49.55       35.56      2.69 o
   9  -1   5      218.91      193.96      5.72 o
  10  -1   5       34.98       39.54      3.55 o
  11  -1   5      104.65      108.96      5.16 o
 -10   0   5       21.77       24.32      3.43 o
  -9   0   5       12.43       15.17      2.97 o
  -8   0   5        2.97        2.69      2.60 o
  -7   0   5       16.75       16.70      2.47 o
  -6   0   5     1544.13     1576.19     17.55 o
  -5   0   5      488.39      479.61      7.18 o
  -4   0   5      343.23      346.09      5.57 o
  -3   0   5      141.73      143.42      2.89 o
  -2   0   5       70.05       79.26      2.01 o
  -1   0   5      153.80      159.48      2.37 o
   0   0   5     2009.58     2327.90     22.12 o
   1   0   5       71.39       68.43      1.66 o
   2   0   5      238.80      262.45      4.06 o
   3   0   5      142.46      131.40      2.15 o
   4   0   5      316.11      349.73      3.98 o
   5   0   5      283.37      298.57      3.99 o
   6   0   5     1077.60     1134.46     12.59 o
   7   0   5        0.28       -0.97      1.32 o
   8   0   5       84.16       79.45      5.15 o
   9   0   5       68.34       62.33      4.04 o
  10   0   5       37.48       37.88      3.32 o
  11   0   5        0.07        0.41      2.69 o
  12   0   5       41.44       55.07      3.99 o
 -10   1   5       13.23       15.29      3.22 o
  -9   1   5       40.45       41.73      6.17 o
  -8   1   5       84.93       74.94      4.02 o
  -7   1   5        7.72        7.36      2.16 o
  -6   1   5       93.02      108.04      3.03 o
  -5   1   5       76.79       78.27      3.11 o
  -4   1   5     2355.26     2237.19     26.97 o
  -3   1   5       53.15       44.75      1.69 o
  -2   1   5      582.39      598.86      5.87 o
  -1   1   5      155.10      164.10      2.48 o
   0   1   5     2446.41     2706.00     25.72 o
   1   1   5      600.08      652.97      7.52 o
   2   1   5      381.30      465.82      5.41 o
   3   1   5      353.35      456.87      5.70 o
   4   1   5       17.27       34.84      1.35 o
   5   1   5      117.64      100.34      2.75 o
   6   1   5      114.17      106.81      2.82 o
   7   1   5      366.10      362.55     10.77 o
   8   1   5       12.03        6.72      1.57 o
   9   1   5      376.30      348.25      8.11 o
  10   1   5       39.00       32.30      3.14 o
  11   1   5      135.04      127.83      5.40 o
  12   1   5       35.38       35.90      3.67 o
 -10   2   5        7.84        5.26      2.91 o
  -9   2   5       13.82       13.46      2.75 o
  -8   2   5      237.30      234.56      5.86 o
  -7   2   5      345.79      360.28      5.76 o
  -6   2   5       40.62       71.61      6.17 o
  -5   2   5        0.56        0.24      2.18 o
  -4   2   5      111.43      121.25      3.22 o
  -3   2   5      271.59      249.98      3.79 o
  -2   2   5      192.41      170.74      2.42 o
  -1   2   5       16.44       17.61      1.79 o
   0   2   5      338.58      370.07      4.13 o
   1   2   5     2914.39     3095.92     32.59 o
   2   2   5      320.63      305.07      4.16 o
   3   2   5      248.21      305.51      3.81 o
   4   2   5       23.11       21.52      1.12 o
   5   2   5      250.19      271.54      4.15 o
   6   2   5      331.30      330.70      4.96 o
   7   2   5      407.35      397.20      5.81 o
   8   2   5      545.83      536.03      9.69 o
   9   2   5     1525.63     1506.81     26.04 o
  10   2   5       26.26       24.34      3.03 o
  11   2   5       92.89       78.38      4.96 o
  12   2   5        3.40        4.59      3.16 o
  -9   3   5        1.57        2.33      2.59 o
  -8   3   5       70.96       64.18      3.28 o
  -7   3   5        5.81        3.12      2.17 o
  -6   3   5        3.40        3.93      1.74 o
  -5   3   5      110.36      104.38      3.02 o
  -4   3   5       48.88       47.56      1.91 o
  -3   3   5      401.16      364.98      4.03 o
  -2   3   5       13.14       14.10      0.94 o
  -1   3   5      468.75      430.63      4.03 o
   0   3   5       12.77        9.47      0.87 o
   1   3   5       65.89       68.37      1.83 o
   2   3   5        2.49        2.19      0.86 o
   3   3   5      339.24      414.18      4.88 o
   4   3   5        7.14        3.18      0.99 o
   5   3   5        6.86        8.57      1.32 o
   6   3   5       15.80       18.24      1.56 o
   7   3   5      126.15      136.03      3.33 o
   8   3   5      671.04      674.95      8.33 o
   9   3   5       88.89       77.37      3.52 o
  10   3   5       10.13        8.86      2.77 o
  11   3   5       48.43       46.17      7.10 o
  12   3   5       59.76       59.78      4.22 o
  -9   4   5       18.36       17.72      2.82 o
  -8   4   5      108.03      108.34      4.50 o
  -7   4   5       56.51       52.76      3.02 o
  -6   4   5        6.79        7.47      1.74 o
  -5   4   5       12.17       13.19      1.59 o
  -4   4   5       75.40       73.21      2.25 o
  -3   4   5       60.83       65.25      2.10 o
  -2   4   5      373.22      329.22      3.60 o
  -1   4   5      714.58      706.50      6.18 o
   0   4   5     1136.10     1136.63     11.52 o
   1   4   5       46.00       37.42      1.44 o
   2   4   5      258.68      244.19      3.10 o
   3   4   5      127.73      118.12      2.24 o
   4   4   5      128.60      120.21      2.44 o
   5   4   5       30.51       27.14      1.61 o
   6   4   5      408.03      501.79      6.87 o
   7   4   5        5.33        6.50      1.65 o
   8   4   5       18.36       18.55      1.84 o
   9   4   5       24.37       20.05      2.37 o
  10   4   5      610.36      571.05     11.89 o
  11   4   5        1.13        1.71      2.97 o
  12   4   5      230.15      238.93     10.75 o
  -9   5   5       96.81      111.73      6.54 o
  -8   5   5       63.60       63.75      4.05 o
  -7   5   5      146.42      141.00      4.62 o
  -6   5   5       19.41       19.70      2.25 o
  -5   5   5        7.53        4.26      1.45 o
  -4   5   5       25.03       20.47      1.36 o
  -3   5   5        9.46        5.50      1.00 o
  -2   5   5      320.13      296.66      4.22 o
  -1   5   5      462.28      434.19      5.51 o
   0   5   5      943.43      960.91     10.64 o
   1   5   5      357.84      372.69      3.89 o
   2   5   5      439.98      438.60      4.89 o
   3   5   5     1121.23     1159.02     12.29 o
   4   5   5      131.87      129.30      2.40 o
   5   5   5      362.10      341.86      5.09 o
   6   5   5       62.28       59.79      3.09 o
   7   5   5      358.57      346.29      6.37 o
   8   5   5       29.69       26.34      2.03 o
   9   5   5       63.44       61.57      6.99 o
  10   5   5      135.19      120.81      5.41 o
  11   5   5        7.69        7.06      3.10 o
  12   5   5        0.54        2.43      3.30 o
  -8   6   5       17.18       16.82      3.92 o
  -7   6   5       88.60      102.58      4.30 o
  -6   6   5        7.69        3.11      1.95 o
  -5   6   5        9.27        7.62      2.95 o
  -4   6   5       46.47       39.24      1.76 o
  -3   6   5      141.23      129.18      2.25 o
  -2   6   5      120.90      121.55      2.40 o
  -1   6   5        0.01       -0.06      1.11 o
   0   6   5      283.60      284.72      4.62 o
   1   6   5     1239.05     1174.15     12.84 o
   2   6   5       13.58        8.87      1.09 o
   3   6   5       78.94       65.49      2.21 o
   4   6   5      145.30      127.57      2.58 o
   5   6   5        0.38       -0.72      1.68 o
   6   6   5      429.59      411.61      7.01 o
   7   6   5       34.23       29.75      2.40 o
   8   6   5      141.91      141.13      4.28 o
   9   6   5       66.85       62.91      3.46 o
  10   6   5        1.70        1.03      2.91 o
  11   6   5        2.00        4.21      3.17 o
  12   6   5        1.14        0.19      3.44 o
  -8   7   5       13.50       11.69      3.94 o
  -7   7   5      393.46      438.60     14.68 o
  -6   7   5      389.41      379.49     23.18 o
  -5   7   5        0.18        1.32      2.95 o
  -4   7   5        2.60        4.57      2.79 o
  -3   7   5      193.09      195.92      4.99 o
  -2   7   5      173.54      169.10      3.20 o
  -1   7   5       57.42       50.19      1.94 o
   0   7   5        0.09        1.83      1.11 o
   1   7   5       38.44       39.95      1.57 o
   2   7   5       15.98       13.81      1.13 o
   3   7   5      174.31      168.30      3.22 o
   4   7   5      189.99      178.04      3.06 o
   5   7   5       62.57       54.73      2.84 o
   6   7   5     1315.30     1287.99     18.13 o
   7   7   5      210.46      204.67      5.15 o
   8   7   5       21.97       17.79      2.41 o
   9   7   5      141.91      135.27      4.50 o
  10   7   5        4.01        4.11      2.55 o
  11   7   5        9.03        8.99      3.37 o
  -7   8   5        0.40        3.70      3.49 o
  -6   8   5       26.65       25.54      4.86 o
  -5   8   5      240.97      236.16     11.87 o
  -4   8   5      238.21      238.73      8.88 o
  -3   8   5       46.09       37.64      4.86 o
  -2   8   5     1152.27     1130.89     14.48 o
  -1   8   5      540.08      519.12      8.78 o
   0   8   5      157.59      159.59      2.92 o
   1   8   5       59.51       53.88      2.18 o
   2   8   5        5.40        5.40      1.28 o
   3   8   5       16.42       14.19      1.33 o
   4   8   5       17.35       16.57      1.41 o
   5   8   5      200.42      200.67      4.01 o
   6   8   5      247.93      245.52      4.57 o
   7   8   5      544.25      518.14      8.63 o
   8   8   5      556.95      559.87     10.48 o
   9   8   5       20.99       20.88      2.73 o
  10   8   5       49.05       46.81      3.90 o
  11   8   5       15.95       12.22      4.11 o
  -6   9   5       16.66       19.58      6.36 o
  -5   9   5      138.13      131.62     12.43 o
  -4   9   5        0.04       -1.66      2.79 o
  -3   9   5      504.43      476.67     12.90 o
  -2   9   5       78.56       75.93      4.21 o
  -1   9   5        0.04        2.43      2.28 o
   0   9   5      597.60      577.56     10.91 o
   1   9   5      136.54      134.48      3.37 o
   2   9   5       57.57       49.87      2.43 o
   3   9   5        3.17        0.74      1.91 o
   4   9   5      119.21      106.43      2.58 o
   5   9   5        6.80        8.67      1.76 o
   6   9   5      392.47      369.33      5.86 o
   7   9   5      190.36      195.09      4.27 o
   8   9   5        0.04        2.00      2.34 o
   9   9   5      375.91      394.57      7.73 o
  10   9   5       26.50       31.00      4.06 o
  -5  10   5        2.79        3.20      3.25 o
  -4  10   5        0.32       -3.79      4.86 o
  -3  10   5       30.45       30.14      4.67 o
  -2  10   5        1.33        1.35      3.46 o
  -1  10   5      271.96      243.59     12.24 o
   0  10   5      209.52      208.10      8.04 o
   1  10   5       84.64       78.25      3.50 o
   2  10   5       25.70       24.37      2.59 o
   3  10   5       57.23       31.41      2.78 o
   4  10   5      125.52      116.36      3.86 o
   5  10   5        1.26       -1.09      1.64 o
   6  10   5      139.38      139.10      3.67 o
   7  10   5       48.02       48.11      5.79 o
   8  10   5        0.06        0.92      2.43 o
   9  10   5       72.18       75.58      5.09 o
  10  10   5       48.28       46.81      8.23 o
  -4  11   5       47.12       48.23      4.49 o
  -3  11   5       74.28       85.62      4.71 o
  -2  11   5       68.08       75.01     12.81 o
  -1  11   5       16.36       17.25      2.74 o
   0  11   5        1.98        5.34      2.43 o
   1  11   5       93.91       84.23      3.78 o
   2  11   5       10.21        7.75      2.99 o
   3  11   5      162.74      133.62      5.03 o
   4  11   5        1.68       -0.05      6.92 o
   5  11   5        0.30        2.50      7.38 o
   6  11   5       28.70       28.24      3.30 o
   7  11   5      139.67      150.56      8.04 o
   8  11   5       23.72       28.69      2.88 o
   9  11   5        3.35        5.48      2.73 o
  -3  12   5       11.45       15.01      5.42 o
  -2  12   5        2.17       -1.12      5.05 o
  -1  12   5        1.48        4.59      2.90 o
   0  12   5       21.16       22.88      2.89 o
   1  12   5       13.91       19.81      4.39 o
   2  12   5      123.53      110.04      4.84 o
   3  12   5      415.34      387.13     14.77 o
   4  12   5       33.93       36.21      3.32 o
   5  12   5      125.66      120.41      5.29 o
   6  12   5       33.73       40.26      3.62 o
   7  12   5       10.90       14.80      8.04 o
   8  12   5       20.99       19.00      9.07 o
   0  13   5       31.55       34.58      3.93 o
   1  13   5       77.51       85.29      5.14 o
   2  13   5       30.50       36.73      3.32 o
   3  13   5      101.70      136.60      6.08 o
   4  13   5      149.55      158.74      6.45 o
   5  13   5      127.53      134.10     10.84 o
   6  13   5        0.25        6.41      4.02 o
   0 -10   6      112.74      108.43      6.36 o
  -4  -9   6       35.96       32.67      3.14 o
  -3  -9   6        0.25        1.52      2.52 o
  -2  -9   6       24.15       26.35      2.71 o
  -1  -9   6        0.18        4.00      2.19 o
   0  -9   6       43.69       35.32      2.80 o
   1  -9   6        0.25       -2.97      1.98 o
   2  -9   6       48.57       43.78      2.74 o
   3  -9   6       50.53       44.49      3.18 o
  -6  -8   6       30.73       32.15      7.10 o
  -5  -8   6        4.65        3.66      2.80 o
  -4  -8   6      187.73      203.71      5.91 o
  -3  -8   6        0.01       -0.84      2.39 o
  -2  -8   6        2.00        0.30      2.24 o
  -1  -8   6        2.39        3.22      2.09 o
   0  -8   6        0.23        0.56      1.91 o
   1  -8   6       25.01       19.73      2.03 o
   2  -8   6       55.60       59.18      3.93 o
   3  -8   6       39.85       37.95      2.99 o
   5  -8   6      107.66      120.95      7.85 o
   6  -8   6       60.73       65.99      5.80 o
  -7  -7   6       37.64       40.58      4.79 o
  -6  -7   6        0.68       14.47      2.98 o
  -5  -7   6      219.88      223.95      6.16 o
  -4  -7   6       30.05       32.09      2.98 o
  -3  -7   6        0.12        2.39      2.28 o
  -2  -7   6        0.54       -1.19      2.11 o
  -1  -7   6       46.24       43.46      2.60 o
   0  -7   6       13.26       12.07      1.96 o
   1  -7   6       55.60       48.53      2.79 o
   2  -7   6        8.26        5.52      1.56 o
   3  -7   6        0.10       -2.24      2.06 o
   5  -7   6      291.63      283.78     10.66 o
   6  -7   6      127.56      145.26      8.23 o
   7  -7   6      157.78      174.98      9.16 o
  -7  -6   6        0.01       -0.30      4.49 o
  -6  -6   6       26.71       21.97      2.98 o
  -5  -6   6        5.27        3.36      2.59 o
  -4  -6   6       87.15       89.67      4.23 o
  -3  -6   6      752.03      766.89     11.18 o
  -2  -6   6        7.76        7.14      2.14 o
  -1  -6   6       17.98       18.45      2.17 o
   0  -6   6       11.72       10.66      1.84 o
   1  -6   6       85.87       69.39      3.00 o
   2  -6   6       63.58       45.57      1.90 o
   3  -6   6        0.47        1.05      1.32 o
   4  -6   6      121.92      124.32      9.53 o
   5  -6   6        3.50        6.36      3.93 o
   6  -6   6        0.02       -0.19      3.74 o
   7  -6   6        9.46        9.72      4.11 o
   8  -6   6       76.06       83.19      7.48 o
  -8  -5   6        0.22       -5.65      3.77 o
  -7  -5   6       14.53       13.37      2.88 o
  -6  -5   6       75.73       96.39      4.72 o
  -5  -5   6        2.32        0.64      2.43 o
  -4  -5   6      280.72      296.64      6.54 o
  -3  -5   6       19.16       19.25      1.67 o
  -2  -5   6      256.71      262.68      4.42 o
  -1  -5   6       56.40       53.49      1.87 o
   0  -5   6       22.31       21.17      1.66 o
   1  -5   6        1.20        0.00      1.26 o
   2  -5   6       15.61       16.08      1.25 o
   3  -5   6       54.59       41.65      2.34 o
   4  -5   6        0.77        0.54      1.64 o
   5  -5   6      161.45      153.48      7.85 o
   6  -5   6       91.98       93.66      7.29 o
   7  -5   6       11.82       21.87      4.49 o
   8  -5   6      126.72      130.01      4.27 o
   9  -5   6       48.30       56.80      5.80 o
  -9  -4   6       93.65      106.74     11.22 o
  -8  -4   6       12.55        6.47      3.90 o
  -7  -4   6        0.01       -2.36      2.09 o
  -6  -4   6       18.86       24.65      2.31 o
  -5  -4   6       12.47       10.54      2.14 o
  -4  -4   6      133.37      132.02      3.73 o
  -3  -4   6      219.48      224.29      3.74 o
  -2  -4   6      579.18      604.02      6.98 o
  -1  -4   6      644.27      663.90      7.34 o
   0  -4   6      740.52      756.11      8.70 o
   1  -4   6       12.98        8.04      1.32 o
   2  -4   6      658.09      637.18      8.26 o
   3  -4   6      173.44      187.43      3.97 o
   4  -4   6      561.95      581.37     14.32 o
   5  -4   6       13.45       17.08      1.24 o
   6  -4   6       15.31       15.66      1.30 o
   7  -4   6        2.26        1.90      1.80 o
   8  -4   6       35.46       37.01      2.55 o
   9  -4   6      146.96      155.59      5.01 o
  10  -4   6        6.14       13.75      2.99 o
  -9  -3   6       11.52       10.72      4.30 o
  -8  -3   6       10.95        3.23      2.81 o
  -7  -3   6        6.27        5.67      3.02 o
  -6  -3   6       63.50       61.82      4.78 o
  -5  -3   6        8.82        7.89      1.90 o
  -4  -3   6      102.22       94.31      3.38 o
  -3  -3   6      180.55      175.99      3.31 o
  -2  -3   6      114.24      119.72      2.67 o
  -1  -3   6      572.16      572.94      6.47 o
   0  -3   6        0.09       -0.60      0.89 o
   1  -3   6      614.52      617.11      7.07 o
   2  -3   6      179.09      181.41      6.02 o
   3  -3   6       94.09       99.61      2.88 o
   4  -3   6      281.55      282.12      9.17 o
   5  -3   6       21.94       24.57      1.39 o
   6  -3   6      328.88      341.83      5.23 o
   7  -3   6       49.20       58.04      3.31 o
   8  -3   6      219.72      201.67      5.61 o
   9  -3   6       33.76       25.01      2.59 o
  10  -3   6        0.10        0.92      4.02 o
  -9  -2   6       65.20       62.99     11.87 o
  -8  -2   6       46.42       42.61      3.27 o
  -7  -2   6       22.98       23.04      2.30 o
  -6  -2   6       18.97       24.72      2.20 o
  -5  -2   6      203.73      211.53      4.57 o
  -4  -2   6       48.22       48.17      2.26 o
  -3  -2   6      200.62      207.21      3.53 o
  -2  -2   6       67.82       70.83      2.33 o
  -1  -2   6        1.26        3.94      1.05 o
   0  -2   6      227.64      245.73      4.99 o
   1  -2   6      813.94      858.83      8.92 o
   2  -2   6        9.24       12.35      0.98 o
   3  -2   6     1016.14     1044.00     19.43 o
   4  -2   6      201.04      208.68      4.08 o
   5  -2   6        2.07        3.23      1.20 o
   6  -2   6        3.37        0.98      1.26 o
   7  -2   6      190.66      174.32      3.94 o
   8  -2   6       27.68       22.37      2.46 o
   9  -2   6       15.41       14.07      2.42 o
  10  -2   6       13.69       12.92      2.69 o
  11  -2   6        1.10        1.15      4.11 o
  -9  -1   6       31.86       35.89      5.23 o
  -8  -1   6      338.12      339.37      7.63 o
  -7  -1   6      224.29      221.15      4.88 o
  -6  -1   6      258.28      261.43      5.08 o
  -5  -1   6       28.68       29.90      2.67 o
  -4  -1   6      462.38      465.31      6.52 o
  -3  -1   6        9.29       10.40      1.38 o
  -2  -1   6      145.58      147.73      2.80 o
  -1  -1   6     1002.97     1011.83     10.87 o
   0  -1   6        7.08        5.36      0.92 o
   1  -1   6       14.94       16.60      1.11 o
   2  -1   6      602.20      585.83      6.72 o
   3  -1   6      580.58      578.38      6.59 o
   4  -1   6       82.57      102.87      3.80 o
   5  -1   6      643.39      650.50      9.82 o
   6  -1   6       52.36       63.34      2.41 o
   7  -1   6      345.56      347.35      5.36 o
   8  -1   6      182.47      180.31      5.34 o
   9  -1   6      117.61      108.30      4.58 o
  10  -1   6        0.20       -1.77      3.46 o
  11  -1   6        1.39        2.00      3.36 o
  -9   0   6       55.67       54.40      5.80 o
  -8   0   6       40.08       35.34      5.38 o
  -7   0   6      146.06      151.34      5.06 o
  -6   0   6     1341.33     1369.85     18.62 o
  -5   0   6     1432.23     1418.22     16.73 o
  -4   0   6       12.46        9.55      1.69 o
  -3   0   6       17.19       15.07      1.59 o
  -2   0   6        0.39        0.20      1.12 o
  -1   0   6       28.29       25.46      1.23 o
   0   0   6      515.29      601.69      7.47 o
   1   0   6       86.39       95.76      2.08 o
   2   0   6      500.71      585.96      6.39 o
   3   0   6      130.96      156.89      2.50 o
   4   0   6      173.20      209.38      3.47 o
   5   0   6      294.34      295.58      4.04 o
   6   0   6      337.83      342.13      4.60 o
   7   0   6     1100.61     1096.56     17.63 o
   8   0   6       50.60       43.85      3.01 o
   9   0   6       39.74       36.33      3.05 o
  10   0   6        4.84        7.75      2.60 o
  11   0   6       13.12       17.28      3.14 o
  -9   1   6       42.15       37.38      4.44 o
  -8   1   6        0.93       -2.53      2.83 o
  -7   1   6      204.99      212.63      5.23 o
  -6   1   6       76.51       88.48      3.11 o
  -5   1   6        1.20        1.23      1.72 o
  -4   1   6       15.41       12.51      2.43 o
  -3   1   6      243.34      216.82      4.05 o
  -2   1   6      209.56      207.93      3.40 o
  -1   1   6      538.95      536.83      7.32 o
   0   1   6      126.64      149.49      2.40 o
   1   1   6      348.84      387.74      4.30 o
   2   1   6      322.46      336.59      4.23 o
   3   1   6      108.71      110.09      2.31 o
   4   1   6       76.52       86.20      2.24 o
   5   1   6      184.12      192.20      3.92 o
   6   1   6       12.20       13.25      1.22 o
   7   1   6        0.12        1.56      1.25 o
   8   1   6      450.78      420.16      9.72 o
   9   1   6     1186.76     1152.54     20.42 o
  10   1   6       97.40       87.76      4.66 o
  11   1   6       79.41       77.42     15.05 o
  12   1   6       11.81       11.83      3.22 o
  -9   2   6        9.96        8.43      3.90 o
  -8   2   6        0.15       -2.80      3.08 o
  -7   2   6      146.98      150.47      4.60 o
  -6   2   6       45.16       43.75      2.64 o
  -5   2   6       27.62       28.45      2.02 o
  -4   2   6      147.91      139.19      3.44 o
  -3   2   6       82.39       81.59      3.08 o
  -2   2   6       32.31       28.16      1.44 o
  -1   2   6       38.37       31.00      1.25 o
   0   2   6       93.78       89.51      1.99 o
   1   2   6     7357.58     7613.05     72.07 o
   2   2   6      516.32      631.53      7.27 o
   3   2   6       11.39       17.90      1.17 o
   4   2   6     1297.29     1468.16     17.17 o
   5   2   6       81.35       79.75      2.43 o
   6   2   6       30.03       34.09      2.19 o
   7   2   6      124.69      125.79      3.16 o
   8   2   6      270.97      280.89      5.16 o
   9   2   6        0.06        1.18      2.50 o
  10   2   6        4.14        4.44      2.63 o
  11   2   6       54.84       51.68      3.69 o
  12   2   6       37.61       43.29      3.88 o
  -9   3   6       83.77       97.69      6.34 o
  -8   3   6        0.96       -1.40      2.81 o
  -7   3   6      205.23      216.02      7.42 o
  -6   3   6       63.95       57.46      3.54 o
  -5   3   6      153.94      152.26      3.71 o
  -4   3   6      157.51      148.23      3.55 o
  -3   3   6       64.29       67.49      2.44 o
  -2   3   6      257.34      233.22      3.31 o
  -1   3   6       21.59       18.84      1.13 o
   0   3   6      801.30      847.53      9.84 o
   1   3   6     1138.38     1140.74     11.28 o
   2   3   6       63.34       48.23      1.79 o
   3   3   6     2061.17     2193.45     22.51 o
   4   3   6       16.93       20.96      1.36 o
   5   3   6       47.79       53.63      2.33 o
   6   3   6        7.35       14.55      2.74 o
   7   3   6        8.38        9.65      1.63 o
   8   3   6       65.71       66.55      2.90 o
   9   3   6       15.30       12.49      2.77 o
  10   3   6       17.04       18.42      3.03 o
  11   3   6       34.65       30.51      4.58 o
  12   3   6        7.52        6.70      3.24 o
  -9   4   6       36.20       39.91      4.67 o
  -8   4   6       31.89       35.35      4.21 o
  -7   4   6      153.76      168.62      6.77 o
  -6   4   6      159.51      169.46      6.59 o
  -5   4   6        1.49        0.36      2.60 o
  -4   4   6      146.65      143.97      3.84 o
  -3   4   6       24.99       23.40      1.38 o
  -2   4   6     1601.78     1584.91     15.54 o
  -1   4   6       92.03       85.09      2.03 o
   0   4   6      944.61      963.87     11.11 o
   1   4   6      421.30      435.25      4.89 o
   2   4   6     1377.78     1432.73     15.67 o
   3   4   6      295.82      300.19      3.77 o
   4   4   6      791.92      865.05     10.61 o
   5   4   6      352.50      385.92      5.53 o
   6   4   6      233.16      240.02      4.20 o
   7   4   6       14.06       13.19      1.76 o
   8   4   6      444.65      438.30      7.58 o
   9   4   6       37.87       33.92      2.55 o
  10   4   6      151.16      133.05      5.41 o
  11   4   6       75.16       74.68      4.89 o
  12   4   6        6.53        5.71      3.30 o
  -8   5   6       58.24       60.20      4.81 o
  -7   5   6        0.13       -2.66      3.29 o
  -6   5   6        2.90        4.66      3.25 o
  -5   5   6        8.91        4.52      2.21 o
  -4   5   6      180.82      184.89      4.29 o
  -3   5   6       20.35       18.62      1.39 o
  -2   5   6       59.05       69.57      1.90 o
  -1   5   6       30.61       31.99      1.37 o
   0   5   6        0.32        0.33      1.12 o
   1   5   6     1523.27     1572.44     16.94 o
   2   5   6       76.06       73.76      2.13 o
   3   5   6      238.24      221.90      3.14 o
   4   5   6     1119.52     1130.27     13.58 o
   5   5   6       97.86       97.43      3.33 o
   6   5   6     1127.89     1162.10     16.40 o
   7   5   6      324.45      319.18      6.12 o
   8   5   6      574.32      557.40      9.14 o
   9   5   6      246.42      253.85      5.61 o
  10   5   6       30.29       24.61      3.30 o
  11   5   6       32.22       30.82      5.80 o
  12   5   6       17.12       14.74      4.86 o
  -8   6   6      164.86      172.54      7.53 o
  -7   6   6       24.51       19.23      3.90 o
  -6   6   6        2.66        3.16      3.29 o
  -5   6   6       61.76       58.12      4.62 o
  -4   6   6        0.08       -1.41      2.04 o
  -3   6   6      153.22      131.90      2.98 o
  -2   6   6       91.37       95.67      2.59 o
  -1   6   6       50.55       53.68      2.38 o
   0   6   6      800.80      819.79      9.35 o
   1   6   6      218.95      205.97      3.37 o
   2   6   6      235.17      244.46      3.67 o
   3   6   6       12.94       14.35      1.35 o
   4   6   6      257.18      227.87      4.59 o
   5   6   6      187.41      173.50      4.16 o
   6   6   6      165.87      176.46      4.35 o
   7   6   6        0.35        0.19      2.01 o
   8   6   6        0.99       -0.35      2.12 o
   9   6   6      107.83      108.87      4.06 o
  10   6   6       89.13       83.53      5.02 o
  11   6   6      108.09      107.14      5.55 o
  12   6   6        0.12        1.12      3.30 o
  -7   7   6       19.05       18.06      3.90 o
  -6   7   6      571.58      560.87     13.21 o
  -5   7   6      179.95      186.76      6.96 o
  -4   7   6      126.01      117.55      8.23 o
  -3   7   6       18.63       16.77      3.82 o
  -2   7   6      167.12      148.55      3.73 o
  -1   7   6        2.86        2.30      1.26 o
   0   7   6       39.46       37.72      1.60 o
   1   7   6       18.62       25.79      1.49 o
   2   7   6     1436.38     1433.67     14.15 o
   3   7   6      182.18      175.40      3.39 o
   4   7   6        9.83        9.82      1.77 o
   5   7   6      756.94      742.50     11.07 o
   6   7   6     1075.15     1058.63     15.22 o
   7   7   6      339.15      329.33      6.33 o
   8   7   6       35.87       29.96      2.55 o
   9   7   6       19.84       19.77      2.59 o
  10   7   6       50.42       34.79      3.56 o
  11   7   6        5.59        7.66      3.30 o
  -7   8   6      101.74      121.50      6.82 o
  -6   8   6       40.80       46.18      4.38 o
  -5   8   6        9.70       12.73      3.44 o
  -4   8   6      327.15      316.83     12.15 o
  -3   8   6      373.99      355.89      9.63 o
  -2   8   6     2358.61     2202.78     44.12 o
  -1   8   6      163.38      157.73      3.69 o
   0   8   6      145.94      135.09      3.75 o
   1   8   6        8.16        7.30      1.32 o
   2   8   6       34.65       29.69      1.93 o
   3   8   6        1.09       -1.02      1.30 o
   4   8   6      253.62      226.53      4.57 o
   5   8   6      189.75      190.60      4.37 o
   6   8   6       62.19       80.20      6.73 o
   7   8   6      106.93       98.79      3.81 o
   8   8   6      105.39      104.63      5.14 o
   9   8   6        9.35       10.54      2.51 o
  10   8   6       91.99       95.45      7.69 o
  11   8   6       36.06       45.66      6.45 o
  -6   9   6      200.54      235.36     12.99 o
  -5   9   6        7.97        5.41      3.29 o
  -4   9   6       35.66       33.95      6.54 o
  -3   9   6      148.68      153.14      6.00 o
  -2   9   6       20.51       17.92      2.91 o
  -1   9   6       18.64       18.75      2.72 o
   0   9   6       14.19       16.36      2.01 o
   1   9   6       80.30       75.44      2.91 o
   2   9   6        1.05        2.51      1.60 o
   3   9   6       71.41       57.53      2.46 o
   4   9   6       56.53       43.89      2.51 o
   5   9   6      595.29      558.38      8.86 o
   6   9   6      328.83      328.45      6.79 o
   7   9   6      102.56      105.13      3.93 o
   8   9   6       62.91       60.22      5.56 o
   9   9   6        1.00        0.64      2.48 o
  10   9   6       21.81       26.59      3.05 o
  -5  10   6       20.70       18.72      6.54 o
  -4  10   6       28.42       23.72      3.56 o
  -3  10   6       17.66       16.96      6.54 o
  -2  10   6      427.09      409.55     26.55 o
  -1  10   6      517.13      503.95     13.74 o
   0  10   6       91.11       87.35      4.33 o
   1  10   6      177.98      179.63      5.74 o
   2  10   6       11.34       11.93      2.55 o
   3  10   6       21.48       21.69      3.36 o
   4  10   6       27.70       38.04      2.03 o
   5  10   6      283.89      293.08      5.65 o
   6  10   6        0.31        1.63      2.04 o
   7  10   6        1.81       -0.69      2.21 o
   8  10   6        3.15        4.94      2.49 o
   9  10   6        0.84        2.41      5.51 o
  10  10   6        7.26        7.94      5.23 o
  -4  11   6       46.18       54.84      6.73 o
  -3  11   6       53.49       56.12     13.27 o
  -2  11   6       23.48       24.38      3.10 o
  -1  11   6        2.34        3.50      2.60 o
   0  11   6       16.99       16.20      2.76 o
   1  11   6       15.04       17.57      2.76 o
   2  11   6      201.18      188.25      7.48 o
   3  11   6      161.75      144.51      6.73 o
   4  11   6      182.59      157.78      7.10 o
   5  11   6      128.50      130.67      6.92 o
   6  11   6       73.50       86.37      6.36 o
   7  11   6       88.35       91.79     11.78 o
   8  11   6      110.19      119.76      5.41 o
   9  11   6        5.63        4.86      4.67 o
  -2  12   6       19.85       25.01      9.35 o
  -1  12   6        0.86        1.24      3.93 o
   0  12   6        5.13       10.29      2.74 o
   1  12   6        0.36       -0.37      2.80 o
   2  12   6      306.77      291.63      9.91 o
   3  12   6       18.42       16.26      3.55 o
   4  12   6       19.79       20.56      3.93 o
   5  12   6        5.76       14.02      3.74 o
   6  12   6       49.58       44.68      4.86 o
   7  12   6      160.78      171.99      8.79 o
   8  12   6       43.48       54.77      5.80 o
   0  13   6       72.47      102.06      9.72 o
   1  13   6        7.61        5.80      3.18 o
   2  13   6        0.28        4.30      3.36 o
   3  13   6        2.79        6.17      3.36 o
   4  13   6       21.87       31.03      4.49 o
   5  13   6        2.47       10.09      3.93 o
   6  13   6        3.39        6.36      4.11 o
  -2  -9   7       37.67       37.41      3.01 o
  -1  -9   7       88.42       88.87      7.60 o
   0  -9   7       83.03       77.43      5.25 o
   1  -9   7        0.13       -2.34      2.12 o
   2  -9   7       23.97       19.90      2.31 o
  -4  -8   7        0.68        0.42      2.68 o
  -3  -8   7       49.32       51.40      3.26 o
  -2  -8   7        0.24       -0.13      2.57 o
  -1  -8   7       33.36       31.07      2.60 o
   0  -8   7       12.56        7.76      2.16 o
   1  -8   7      104.41       96.47      4.36 o
   2  -8   7        0.27       -0.81      4.04 o
   3  -8   7       32.81       33.49      2.10 o
   5  -8   7        1.19       -4.49      4.11 o
  -6  -7   7       13.10       22.00      4.01 o
  -5  -7   7       20.79       18.07      3.63 o
  -4  -7   7      293.25      320.60      7.27 o
  -3  -7   7       85.56       75.35      4.09 o
  -2  -7   7       37.44       35.08      2.76 o
  -1  -7   7       52.85       51.18      2.96 o
   0  -7   7        0.70       -2.01      1.91 o
   1  -7   7       64.79       53.69      3.71 o
   2  -7   7        0.07       -2.07      1.62 o
   3  -7   7        3.75        2.92      2.01 o
   4  -7   7       46.01       38.88      2.62 o
   5  -7   7        3.24        2.06      4.11 o
   6  -7   7        0.60       -4.30      3.93 o
  -7  -6   7       10.18        6.63      4.02 o
  -6  -6   7       10.35        5.01      2.63 o
  -5  -6   7       20.74       25.33      4.38 o
  -4  -6   7      221.03      228.77      5.95 o
  -3  -6   7        0.92        3.25      3.64 o
  -2  -6   7        6.05        5.71      2.24 o
  -1  -6   7        1.30       -2.40      2.01 o
   0  -6   7      295.49      310.46      6.13 o
   1  -6   7      112.27      111.53      3.60 o
   2  -6   7        0.67       -0.47      1.70 o
   3  -6   7       11.05        8.07      1.42 o
   4  -6   7       28.28       16.92      2.62 o
   6  -6   7       10.46       28.04      4.86 o
   7  -6   7        0.05        2.62      4.11 o
  -7  -5   7       12.17        7.35      2.96 o
  -6  -5   7        0.25       -0.72      2.41 o
  -5  -5   7       76.77       81.90      4.01 o
  -4  -5   7        2.83       -0.31      2.12 o
  -3  -5   7        1.80        0.81      1.94 o
  -2  -5   7       51.53       56.78      2.87 o
  -1  -5   7       40.82       35.73      2.35 o
   0  -5   7      225.91      223.14      4.95 o
   1  -5   7       67.57       66.86      3.10 o
   2  -5   7      886.54      883.09     13.27 o
   3  -5   7      217.61      223.65      3.69 o
   4  -5   7      452.07      469.31     15.52 o
   5  -5   7        1.06       -0.71      3.46 o
   6  -5   7       30.51       23.32      2.02 o
   7  -5   7        7.05        4.05      1.84 o
   8  -5   7       39.19       49.72      4.67 o
  -8  -4   7       50.90       45.75      4.95 o
  -7  -4   7       27.84       23.41      3.05 o
  -6  -4   7      133.32      140.66      4.65 o
  -5  -4   7      138.69      143.25      4.51 o
  -4  -4   7      216.74      231.93      5.17 o
  -3  -4   7      124.00      115.91      3.17 o
  -2  -4   7      111.39      116.09      2.70 o
  -1  -4   7        0.47        0.56      1.09 o
   0  -4   7        2.31        2.08      1.26 o
   1  -4   7        2.00        2.22      1.32 o
   2  -4   7      358.70      359.69      5.32 o
   3  -4   7      423.86      433.27      7.24 o
   4  -4   7      403.84      409.25     10.18 o
   5  -4   7       18.19       21.85      1.55 o
   6  -4   7      487.33      529.91     14.07 o
   7  -4   7      220.45      208.12     10.84 o
   8  -4   7      171.20      174.25      5.22 o
   9  -4   7       16.58       18.61      3.27 o
  -8  -3   7        0.89       -5.55      3.70 o
  -7  -3   7        4.57        0.93      2.20 o
  -6  -3   7      144.70      156.39      4.02 o
  -5  -3   7       55.81       50.48      2.48 o
  -4  -3   7      103.76      103.16      3.24 o
  -3  -3   7      297.62      301.62      4.49 o
  -2  -3   7       50.96       47.25      2.35 o
  -1  -3   7        8.29        9.33      1.23 o
   0  -3   7       79.32       94.05      2.21 o
   1  -3   7      333.08      326.55      4.04 o
   2  -3   7      165.27      152.07      3.15 o
   3  -3   7       60.01       57.79      6.61 o
   4  -3   7       43.60       45.98      4.01 o
   5  -3   7        1.78       -0.11      1.30 o
   6  -3   7       27.20       23.42      1.48 o
   7  -3   7       45.27       40.65      3.05 o
   8  -3   7       23.48       25.94      2.52 o
   9  -3   7       88.36       88.91      4.39 o
  10  -3   7      151.10      145.29      5.38 o
  -8  -2   7      131.67      129.54      4.79 o
  -7  -2   7      370.48      399.54      6.48 o
  -6  -2   7      141.67      142.21      3.90 o
  -5  -2   7      104.43      103.55      3.31 o
  -4  -2   7       59.74       54.67      2.56 o
  -3  -2   7        2.13        2.13      1.64 o
  -2  -2   7      199.43      189.55      3.64 o
  -1  -2   7      100.89       94.40      2.46 o
   0  -2   7       32.32       36.74      1.45 o
   1  -2   7      102.04      109.52      2.23 o
   2  -2   7     1049.87     1105.46     14.46 o
   3  -2   7       15.52       17.63      1.59 o
   4  -2   7      328.34      325.93      6.19 o
   5  -2   7        4.21        5.85      1.41 o
   6  -2   7       53.41       50.50      2.17 o
   7  -2   7       23.66       21.28      1.94 o
   8  -2   7       14.11        8.71      2.32 o
   9  -2   7      230.12      220.50     11.40 o
  10  -2   7       79.35       68.76      4.15 o
  -9  -1   7       25.15       22.93      5.89 o
  -8  -1   7        1.76       -1.75      3.67 o
  -7  -1   7      307.20      322.00      6.69 o
  -6  -1   7       18.33       16.44      2.04 o
  -5  -1   7       44.47       45.24      2.25 o
  -4  -1   7      129.10      132.16      3.51 o
  -3  -1   7      103.97      103.15      3.10 o
  -2  -1   7      997.54     1012.14     10.87 o
  -1  -1   7      110.84      113.09      2.57 o
   0  -1   7      309.26      327.33      4.16 o
   1  -1   7      475.17      457.85      5.26 o
   2  -1   7      194.63      203.10      3.27 o
   3  -1   7       37.99       40.78      1.80 o
   4  -1   7       15.51       11.13      1.47 o
   5  -1   7      332.12      329.13      5.21 o
   6  -1   7      738.68      749.32     10.04 o
   7  -1   7      123.81      120.24      3.85 o
   8  -1   7      248.23      238.53      6.19 o
   9  -1   7       30.76       33.86      2.92 o
  10  -1   7       74.86       77.67      4.67 o
  11  -1   7      113.12      116.72      5.39 o
  -9   0   7      196.69      211.69      8.06 o
  -8   0   7       59.99       50.25      6.36 o
  -7   0   7       56.73       51.53      3.56 o
  -6   0   7      182.22      181.87      4.15 o
  -5   0   7      105.64      102.39      3.35 o
  -4   0   7        9.36        7.71      1.78 o
  -3   0   7       78.96       88.37      3.03 o
  -2   0   7      241.52      242.98      3.73 o
  -1   0   7        0.51        1.88      1.12 o
   0   0   7       17.58       25.64      1.35 o
   1   0   7      132.90      145.94      2.50 o
   2   0   7      290.43      301.67      4.28 o
   3   0   7     1232.63     1282.83     45.65 o
   4   0   7      197.47      232.32      3.87 o
   5   0   7      238.05      245.99      3.72 o
   6   0   7        0.27        2.32      1.15 o
   7   0   7      779.09      757.25      8.92 o
   8   0   7       86.89       74.89      5.42 o
   9   0   7        2.20        3.08      2.42 o
  10   0   7       59.40       56.31      4.03 o
  11   0   7       60.37       62.38      8.60 o
  -9   1   7        8.82       10.83      4.04 o
  -8   1   7       13.11       10.41      3.10 o
  -7   1   7      137.61      138.47      4.65 o
  -6   1   7      124.65      111.71      4.18 o
  -5   1   7       93.60       84.77      3.17 o
  -4   1   7      176.12      172.36      3.82 o
  -3   1   7      111.05      100.70      3.25 o
  -2   1   7       22.80       15.26      1.66 o
  -1   1   7     1283.31     1219.90     15.43 o
   0   1   7      495.61      525.56      6.30 o
   1   1   7     1604.11     1633.84     17.43 o
   2   1   7      228.25      257.36      4.09 o
   3   1   7        9.49        8.35      1.20 o
   4   1   7      135.10      131.50      3.04 o
   5   1   7       44.52       45.29      2.48 o
   6   1   7        2.64        7.09      1.28 o
   7   1   7      664.92      670.97      9.95 o
   8   1   7        1.26       -0.12      2.34 o
   9   1   7      216.52      200.62      6.06 o
  10   1   7       49.32       55.14      4.03 o
  11   1   7       41.92       36.05      5.05 o
  -9   2   7       38.64       43.70      4.69 o
  -8   2   7       37.88       49.66      6.67 o
  -7   2   7      122.35      136.37      5.60 o
  -6   2   7        0.01       -3.24      2.16 o
  -5   2   7        0.16        2.40      1.80 o
  -4   2   7       19.11       19.83      1.98 o
  -3   2   7        0.10       -0.32      1.61 o
  -2   2   7      136.09      142.65      3.36 o
  -1   2   7      392.09      388.67      5.06 o
   0   2   7      143.07      138.21      2.70 o
   1   2   7        5.93       14.93      1.79 o
   2   2   7      285.52      280.38      4.40 o
   3   2   7       11.05        3.75      1.13 o
   4   2   7      302.34      333.92      4.87 o
   5   2   7      433.52      454.08      6.23 o
   6   2   7      413.84      412.26      5.93 o
   7   2   7       50.90       52.92      3.43 o
   8   2   7        0.00       -2.58      1.72 o
   9   2   7      274.53      257.89      6.86 o
  10   2   7        4.05        3.87      2.69 o
  11   2   7       21.50       25.04      3.35 o
  12   2   7        6.32        7.68      3.22 o
  -8   3   7       33.13       35.29      3.80 o
  -7   3   7        4.92        2.22      2.92 o
  -6   3   7        3.28        4.78      2.80 o
  -5   3   7      114.05      108.16      4.14 o
  -4   3   7        4.59        6.20      1.79 o
  -3   3   7       45.55       42.21      2.10 o
  -2   3   7       21.38       22.38      1.73 o
  -1   3   7       26.74       24.66      1.67 o
   0   3   7      217.39      230.64      3.57 o
   1   3   7       15.81       13.95      1.62 o
   2   3   7      565.96      591.22      7.93 o
   3   3   7       34.69       32.22      1.57 o
   4   3   7      198.99      194.83      3.51 o
   5   3   7      525.19      531.26      7.12 o
   6   3   7      344.98      370.04      5.96 o
   7   3   7     1038.88     1077.31     14.17 o
   8   3   7       15.25       18.75      2.97 o
   9   3   7        7.30        4.72      2.63 o
  10   3   7      172.05      168.13      5.87 o
  11   3   7       55.09       59.61      4.36 o
  12   3   7        0.14        0.22      3.09 o
  -8   4   7       30.42       31.66      5.33 o
  -7   4   7      102.22      110.05      6.14 o
  -6   4   7        8.09        8.44      3.37 o
  -5   4   7       24.86       23.17      2.62 o
  -4   4   7        0.05       -1.25      1.67 o
  -3   4   7       17.89       12.09      1.73 o
  -2   4   7       71.12       73.05      2.45 o
  -1   4   7       87.41       70.96      2.13 o
   0   4   7       85.48       78.74      3.28 o
   1   4   7      226.93      229.99      3.55 o
   2   4   7      120.40      125.40      3.00 o
   3   4   7      345.09      358.85      4.83 o
   4   4   7        8.06        9.83      1.36 o
   5   4   7      335.17      354.46      5.30 o
   6   4   7      780.85      832.18     10.56 o
   7   4   7      894.14      875.26     11.17 o
   8   4   7      244.53      229.90      5.10 o
   9   4   7      276.73      259.28      7.07 o
  10   4   7      126.56      128.74      5.41 o
  11   4   7        0.50        2.08      3.55 o
  12   4   7        5.92        4.96      4.86 o
  -8   5   7       29.99       32.57      4.50 o
  -7   5   7        0.19        2.33      3.56 o
  -6   5   7        1.62        3.23      3.39 o
  -5   5   7      130.23      134.02      6.00 o
  -4   5   7      374.22      333.37      6.87 o
  -3   5   7      239.56      233.84      4.44 o
  -2   5   7      984.59     1006.85     10.58 o
  -1   5   7      433.76      405.57      4.82 o
   0   5   7       53.89       57.90      2.32 o
   1   5   7      333.73      324.53      4.58 o
   2   5   7       35.76       48.30      2.42 o
   3   5   7      326.83      343.85      5.41 o
   4   5   7      172.75      167.13      6.17 o
   5   5   7      255.34      279.57      8.26 o
   6   5   7        1.80        3.64      1.92 o
   7   5   7        5.49        6.45      2.08 o
   8   5   7      499.92      507.14      8.53 o
   9   5   7        0.11       -3.08      2.64 o
  10   5   7        3.78        4.67      2.91 o
  11   5   7       12.88       13.52      5.05 o
  12   5   7        6.22        7.02      3.43 o
  -7   6   7       27.03       29.07      5.70 o
  -6   6   7      120.12      117.97      6.14 o
  -5   6   7        0.30        1.14      3.10 o
  -4   6   7       25.86       21.77      3.65 o
  -3   6   7        9.75        6.32      1.93 o
  -2   6   7      193.55      174.48      3.34 o
  -1   6   7       98.65       91.59      2.19 o
   0   6   7      375.28      388.63      4.59 o
   1   6   7      537.70      501.90      5.63 o
   2   6   7      896.97      915.81     10.34 o
   3   6   7       32.85       28.75      1.76 o
   4   6   7      166.07      168.61      4.40 o
   5   6   7      110.44      101.01      3.37 o
   6   6   7      477.19      490.43      8.09 o
   7   6   7      314.47      291.20      5.90 o
   8   6   7        9.15        7.93      2.15 o
   9   6   7       36.42       31.39      2.82 o
  10   6   7      180.97      181.86     13.37 o
  11   6   7       46.94       41.79      3.90 o
  12   6   7       16.72       20.11      5.89 o
  -7   7   7       28.12       35.95      4.52 o
  -6   7   7      124.00      145.29      8.51 o
  -5   7   7       74.32       72.33      5.08 o
  -4   7   7       87.10       93.23      5.43 o
  -3   7   7      159.22      144.09      5.83 o
  -2   7   7      180.49      184.24      4.21 o
  -1   7   7      163.87      159.22      3.90 o
   0   7   7      150.17      141.35      3.03 o
   1   7   7        0.61        0.24      1.04 o
   2   7   7      705.57      680.76      8.01 o
   3   7   7      598.47      582.69      8.09 o
   4   7   7       73.11       72.88      3.92 o
   5   7   7       48.98       44.42      3.55 o
   6   7   7      269.81      264.62      5.42 o
   7   7   7       42.67       48.67      4.51 o
   8   7   7        0.40        1.06      2.12 o
   9   7   7       90.37       88.71      3.99 o
  10   7   7       50.18       42.54      3.77 o
  11   7   7        8.21        2.92      3.36 o
  -6   8   7        4.18        8.36      3.77 o
  -5   8   7       51.33       52.07      5.42 o
  -4   8   7       35.21       33.59      3.82 o
  -3   8   7       96.37       90.66      5.24 o
  -2   8   7      186.16      172.46      6.08 o
  -1   8   7        0.17       -1.80      1.66 o
   0   8   7       16.25       17.39      1.85 o
   1   8   7      165.68      152.02      3.72 o
   2   8   7     1092.09     1044.76     13.40 o
   3   8   7       73.12       49.21      2.34 o
   4   8   7      730.17      678.60     10.93 o
   5   8   7       36.61       28.10      2.23 o
   6   8   7      129.32      125.45      3.87 o
   7   8   7       75.00       65.34      3.51 o
   8   8   7        1.93        1.84      2.22 o
   9   8   7      172.43      169.23      4.88 o
  10   8   7       24.17       28.42      3.63 o
  11   8   7      100.46      101.69      5.75 o
  -6   9   7      423.02      512.23     22.62 o
  -5   9   7       52.25       51.26      4.50 o
  -4   9   7       38.47       38.40      4.02 o
  -3   9   7       62.83       58.81     11.50 o
  -2   9   7       79.79       82.64      4.81 o
  -1   9   7        1.85        5.95      2.60 o
   0   9   7        1.59       -0.12      2.30 o
   1   9   7        8.49        3.13      1.69 o
   2   9   7       18.15       22.59      2.55 o
   3   9   7        3.30        3.71      1.45 o
   4   9   7      117.55      118.83      5.63 o
   5   9   7      357.95      351.76     11.18 o
   6   9   7      247.76      239.83      5.19 o
   7   9   7       60.67       53.98      3.02 o
   8   9   7        1.70        2.47      2.33 o
   9   9   7        2.99        2.94      2.44 o
  10   9   7       21.72       19.46      4.21 o
  -5  10   7        0.02        5.80      7.48 o
  -4  10   7       18.16       21.98      3.73 o
  -3  10   7       77.30       74.36      6.73 o
  -2  10   7        5.73        7.55      3.74 o
  -1  10   7       81.38       84.26      4.69 o
   0  10   7       71.92       57.48      4.04 o
   1  10   7        9.71       10.54      2.60 o
   2  10   7        7.99        4.15      2.43 o
   3  10   7        8.31        6.72      2.29 o
   4  10   7       25.82       28.28      2.82 o
   5  10   7       48.23       54.14      2.90 o
   6  10   7       20.10       22.43      4.49 o
   7  10   7      261.66      280.17      5.98 o
   8  10   7      187.06      201.45      5.31 o
   9  10   7      188.44      199.17      5.50 o
  10  10   7       66.42       62.49      4.36 o
  -3  11   7       59.23       66.45      6.82 o
  -2  11   7       11.23       11.21      2.95 o
  -1  11   7        6.29        6.85      2.80 o
   0  11   7       52.67       54.10      9.35 o
   1  11   7        1.20        2.29      2.60 o
   2  11   7       26.47       22.01      3.65 o
   3  11   7      126.67      118.71      6.17 o
   4  11   7        7.71        7.10      3.18 o
   5  11   7        1.81       -0.93      3.18 o
   6  11   7       58.01       61.88      5.61 o
   7  11   7        5.94        9.91      4.11 o
   8  11   7       18.67       24.68      4.67 o
   9  11   7      139.55      127.94     13.46 o
  -2  12   7        0.39        2.02      2.95 o
  -1  12   7       11.48       14.00      3.10 o
   0  12   7      110.30      108.16      7.48 o
   1  12   7        2.63        2.88      2.76 o
   2  12   7       86.48       76.83      5.61 o
   3  12   7       19.38       19.26      3.74 o
   4  12   7        1.22        4.67      3.18 o
   5  12   7        0.00        2.80      3.36 o
   6  12   7       16.90       18.69      4.30 o
   7  12   7      141.31      153.48      8.41 o
   8  12   7      214.68      240.04     10.47 o
   0  13   7      305.25      400.06     17.57 o
   1  13   7       76.44       79.64      5.98 o
   2  13   7       96.20       94.97      6.36 o
   3  13   7       14.31       18.51      3.74 o
   4  13   7        1.11        4.49      3.55 o
   5  13   7       20.53       33.28      4.67 o
  -2  -8   8        7.77        6.34      2.56 o
  -1  -8   8       11.02        9.69      2.44 o
   0  -8   8        0.04       -1.97      2.71 o
   1  -8   8       29.89       33.40      2.52 o
   2  -8   8       69.78       64.70     10.09 o
   3  -8   8       59.38       50.39      3.16 o
  -4  -7   8       55.58       52.84      4.25 o
  -3  -7   8       66.65       53.53      3.34 o
  -2  -7   8        6.30        2.23      2.43 o
  -1  -7   8       36.11       32.43      4.21 o
   0  -7   8        1.11       -0.50      2.04 o
   1  -7   8       41.98       39.87      2.51 o
   2  -7   8       43.84       41.38      2.59 o
   3  -7   8      158.50      157.65      8.30 o
   4  -7   8       74.57       65.69      7.33 o
  -5  -6   8        0.54       -2.63      3.52 o
  -4  -6   8        9.51        7.14      2.74 o
  -3  -6   8      216.02      213.19      7.74 o
  -2  -6   8       42.50       42.97      2.96 o
  -1  -6   8       46.41       45.27      2.79 o
   0  -6   8       70.66       74.27      3.64 o
   1  -6   8      184.01      171.84      4.43 o
   2  -6   8        0.25       -0.41      1.62 o
   3  -6   8       10.11        9.98      1.62 o
   4  -6   8      259.78      260.69      9.27 o
   5  -6   8      300.81      325.20     21.87 o
   6  -6   8        2.64        3.74      4.49 o
   7  -6   8        0.85        2.80      4.49 o
  -6  -5   8       27.81       26.37      3.94 o
  -5  -5   8       36.75       38.72      3.14 o
  -4  -5   8        5.13        4.61      3.40 o
  -3  -5   8       32.37       32.14      2.82 o
  -2  -5   8      267.21      275.77      6.71 o
  -1  -5   8       85.00       70.12      3.62 o
   0  -5   8      371.09      375.44      8.12 o
   1  -5   8      148.59      142.48      4.02 o
   2  -5   8       53.48       50.30      2.91 o
   3  -5   8      125.29      117.15      3.30 o
   4  -5   8      119.85      131.52      4.83 o
   5  -5   8       62.53       62.23      4.58 o
   6  -5   8       75.71       73.17      5.05 o
   7  -5   8       63.65       71.20      5.05 o
   8  -5   8        3.39        6.83      2.15 o
  -7  -4   8       15.06       13.57      2.90 o
  -6  -4   8       90.16       91.86      4.46 o
  -5  -4   8       94.01      102.38      4.32 o
  -4  -4   8      267.66      289.54      5.97 o
  -3  -4   8        2.90        0.25      1.99 o
  -2  -4   8       34.83       37.56      3.26 o
  -1  -4   8       82.57       79.91      3.09 o
   0  -4   8       38.46       37.04      2.48 o
   1  -4   8        6.54        6.26      1.77 o
   2  -4   8        4.06        2.20      1.61 o
   3  -4   8       58.71       56.38      3.86 o
   4  -4   8       38.15       33.24      3.00 o
   5  -4   8        4.43       -0.10      1.99 o
   6  -4   8      584.11      633.61     10.71 o
   7  -4   8      166.14      165.56     19.91 o
   8  -4   8      246.17      253.78      6.53 o
   9  -4   8        0.08        0.18      4.95 o
  -7  -3   8       18.59       19.48      2.86 o
  -6  -3   8        9.84        9.32      2.54 o
  -5  -3   8        2.49        1.47      2.30 o
  -4  -3   8       53.31       57.99      3.43 o
  -3  -3   8        1.50        0.00      1.58 o
  -2  -3   8      484.23      489.30      6.69 o
  -1  -3   8       94.19       82.66      2.41 o
   0  -3   8       36.84       32.43      1.38 o
   1  -3   8       28.24       29.00      1.49 o
   2  -3   8       86.37       79.37      2.72 o
   3  -3   8       44.49       51.23      3.26 o
   4  -3   8       14.08       13.02      2.10 o
   5  -3   8       56.41       54.36      6.54 o
   6  -3   8       30.66       32.72      2.29 o
   7  -3   8       14.09       10.94      2.24 o
   8  -3   8        9.27        5.85      2.21 o
   9  -3   8       28.20       20.81      2.77 o
  -8  -2   8       61.66       47.68      4.94 o
  -7  -2   8       19.66       12.94      4.64 o
  -6  -2   8        0.00        2.12      2.17 o
  -5  -2   8        5.75        7.08      1.89 o
  -4  -2   8       14.64       16.45      1.84 o
  -3  -2   8       44.89       38.12      2.19 o
  -2  -2   8      411.79      405.59      5.87 o
  -1  -2   8      351.70      370.52      4.87 o
   0  -2   8      320.33      308.33      4.13 o
   1  -2   8       84.35       88.69      2.33 o
   2  -2   8       15.19       16.80      1.72 o
   3  -2   8        3.84        6.01      1.81 o
   4  -2   8       48.70       42.48      2.21 o
   5  -2   8      101.82      102.17      3.28 o
   6  -2   8       51.92       48.04      2.91 o
   7  -2   8      140.12      125.63      4.05 o
   8  -2   8      213.95      205.74      7.57 o
   9  -2   8      402.81      398.14      8.97 o
  10  -2   8        0.01        4.62      2.63 o
  -8  -1   8       31.74       28.80      3.54 o
  -7  -1   8       10.62        7.83      2.56 o
  -6  -1   8      103.60      100.47      3.64 o
  -5  -1   8        4.21        3.91      1.90 o
  -4  -1   8       31.71       30.90      2.05 o
  -3  -1   8       19.49       15.88      1.79 o
  -2  -1   8       84.10       88.08      2.64 o
  -1  -1   8      221.82      222.05      3.57 o
   0  -1   8      538.19      587.58      6.72 o
   1  -1   8      763.50      762.89      8.26 o
   2  -1   8      854.95      879.05      9.33 o
   3  -1   8      329.01      314.38      4.81 o
   4  -1   8        0.05        0.46      1.48 o
   5  -1   8      741.23      733.74     11.53 o
   6  -1   8        1.35        2.32      1.44 o
   7  -1   8       64.99       61.90      6.26 o
   8  -1   8        2.79        0.29      2.24 o
   9  -1   8        0.41       -1.22      2.28 o
  10  -1   8       31.30       40.49      3.32 o
  -8   0   8      203.88      218.88      6.94 o
  -7   0   8       14.09        9.54      2.61 o
  -6   0   8      604.36      616.50      8.58 o
  -5   0   8        1.41        0.55      1.82 o
  -4   0   8       95.65       88.02      3.21 o
  -3   0   8        2.47        1.01      1.65 o
  -2   0   8      113.01      120.01      3.24 o
  -1   0   8      210.21      226.80      3.62 o
   0   0   8      114.04      113.77      2.59 o
   1   0   8        9.76        6.15      1.09 o
   2   0   8      107.81      114.56      2.66 o
   3   0   8      153.38      146.79      3.95 o
   4   0   8      333.05      334.42      5.13 o
   5   0   8       94.09      100.12      3.16 o
   6   0   8      222.82      236.74      3.74 o
   7   0   8        2.14       -0.11      1.87 o
   8   0   8      120.21      116.43      4.76 o
   9   0   8        0.20        2.84      2.38 o
  10   0   8       46.61       48.34      3.50 o
  11   0   8        6.90        9.03      5.89 o
  -8   1   8       15.43       15.04      3.43 o
  -7   1   8      449.07      477.51      8.61 o
  -6   1   8        2.85       -0.19      2.32 o
  -5   1   8      188.24      189.87      4.14 o
  -4   1   8       42.73       39.71      2.19 o
  -3   1   8       37.69       36.79      2.06 o
  -2   1   8        1.21        2.31      1.73 o
  -1   1   8        0.16        0.94      1.30 o
   0   1   8      243.26      277.81      4.09 o
   1   1   8       34.67       37.53      1.56 o
   2   1   8      392.42      440.74      6.29 o
   3   1   8      187.73      174.95      3.69 o
   4   1   8       26.08       25.55      1.62 o
   5   1   8     1410.89     1424.02     18.08 o
   7   1   8      371.41      372.01      7.24 o
   8   1   8      149.20      134.39      4.98 o
   9   1   8      383.52      359.59      8.43 o
  10   1   8        3.93        7.00      2.69 o
  11   1   8       30.04       35.27      3.54 o
  -8   2   8        0.02       -2.57      3.25 o
  -7   2   8      129.78      151.53      6.70 o
  -6   2   8       59.18       51.16      2.99 o
  -5   2   8      433.78      447.08      6.64 o
  -4   2   8       66.65       68.34      2.99 o
  -3   2   8        0.03       -0.06      1.72 o
  -2   2   8      175.05      161.54      3.71 o
  -1   2   8      139.78      155.42      3.55 o
   0   2   8        2.99        2.87      1.22 o
   1   2   8      334.75      350.72      4.71 o
   2   2   8       92.57       87.84      2.60 o
   3   2   8     1175.96     1283.84     16.05 o
   4   2   8      110.33      109.87      3.07 o
   5   2   8      262.93      269.03      4.37 o
   6   2   8      155.86      173.31      3.64 o
   7   2   8       81.18       75.01      5.32 o
   8   2   8      424.96      426.68      8.00 o
   9   2   8      130.61      128.97      5.14 o
  10   2   8        4.07        4.62      2.74 o
  11   2   8        6.06        4.89      2.95 o
  -8   3   8        0.76        5.85      3.77 o
  -7   3   8        0.54       -1.83      2.99 o
  -6   3   8       80.13       73.62      5.43 o
  -5   3   8      249.79      256.14      7.36 o
  -4   3   8       83.58       70.72      2.99 o
  -3   3   8        0.12       -0.87      1.72 o
  -2   3   8       11.78       10.77      1.74 o
  -1   3   8       88.15       87.44      3.02 o
   0   3   8      191.61      210.24      3.98 o
   1   3   8       98.44      117.09      2.68 o
   2   3   8     1174.66     1241.36     15.59 o
   3   3   8       51.48       63.66      2.52 o
   4   3   8       90.43      109.88      2.87 o
   5   3   8        8.06        7.72      1.45 o
   6   3   8      233.45      251.84      4.42 o
   7   3   8       56.71       65.73      2.81 o
   8   3   8      302.14      319.39      7.79 o
   9   3   8      465.16      452.27     11.96 o
  10   3   8       91.76      101.70      5.42 o
  11   3   8      102.53      115.86      8.32 o
  -8   4   8       15.70       21.99      4.44 o
  -7   4   8       69.00       74.73      5.60 o
  -6   4   8       79.22       88.51      5.83 o
  -5   4   8       43.65       42.26      3.06 o
  -4   4   8      107.33      112.37      4.32 o
  -3   4   8      202.79      197.75      4.21 o
  -2   4   8      382.43      373.69      6.74 o
  -1   4   8      613.49      570.91      8.01 o
   0   4   8      135.92      138.24      3.36 o
   1   4   8      345.49      342.12      6.88 o
   2   4   8       57.52       54.06      2.60 o
   3   4   8      120.84      124.32      3.18 o
   4   4   8      114.39      118.86      3.00 o
   5   4   8       60.96       71.24      2.70 o
   6   4   8      316.96      359.21      5.60 o
   7   4   8       76.68       74.22      3.05 o
   8   4   8       14.45       17.23      2.25 o
   9   4   8       30.37       25.03      3.18 o
  10   4   8      549.67      557.72     14.49 o
  11   4   8       17.19       20.58      3.46 o
  12   4   8      106.93      119.63      5.94 o
  -7   5   8       61.24       73.67      5.60 o
  -6   5   8       15.25       14.19      3.68 o
  -5   5   8        3.47        5.87      3.37 o
  -4   5   8       39.36       42.95      2.95 o
  -3   5   8      844.68      827.42     13.38 o
  -2   5   8       61.34       64.75      3.07 o
  -1   5   8      177.72      176.69      3.33 o
   0   5   8       64.73       61.94      2.69 o
   1   5   8       18.14       20.26      1.73 o
   2   5   8      328.20      325.90      5.23 o
   3   5   8      403.44      429.44      6.37 o
   4   5   8      356.72      349.57      6.08 o
   5   5   8      367.01      361.63      6.40 o
   6   5   8      742.00      749.96     11.33 o
   7   5   8       31.20       26.79      2.33 o
   8   5   8        2.00        0.02      1.97 o
   9   5   8      521.79      515.43     11.04 o
  10   5   8       19.51       16.89      3.17 o
  11   5   8       86.50       94.20      6.64 o
  -7   6   8       39.70       33.10      4.47 o
  -6   6   8       14.56       18.72      5.14 o
  -5   6   8       16.42       16.38      3.70 o
  -4   6   8       35.28       34.93      3.82 o
  -3   6   8        4.67        2.92      2.26 o
  -2   6   8       16.17       12.78      1.72 o
  -1   6   8        2.80        2.25      1.26 o
   0   6   8      161.50      165.09      4.34 o
   1   6   8      339.75      306.69      6.42 o
   2   6   8     1107.29     1056.57     11.89 o
   3   6   8       18.94       15.54      2.38 o
   4   6   8       14.38       10.45      1.83 o
   5   6   8       44.23       38.27      2.63 o
   6   6   8       28.01       30.15      2.33 o
   7   6   8       43.63       48.59      2.87 o
   8   6   8       25.21       24.49      2.44 o
   9   6   8        2.48        2.07      2.84 o
  10   6   8       39.16       34.89      4.39 o
  11   6   8       75.55       65.83      7.76 o
  -6   7   8       72.68       72.85      5.70 o
  -5   7   8        2.36        2.62      4.21 o
  -4   7   8       21.45       20.23      3.68 o
  -3   7   8       27.53       26.17      3.51 o
  -2   7   8      213.04      190.62      5.02 o
  -1   7   8       59.24       51.92      3.04 o
   0   7   8       85.41       76.26      2.26 o
   1   7   8       68.15       69.70      2.39 o
   2   7   8       30.86       33.40      1.77 o
   3   7   8      426.96      403.41      6.39 o
   4   7   8      219.95      214.67      8.39 o
   5   7   8      129.01      125.06      5.46 o
   6   7   8       76.96       75.55      3.44 o
   7   7   8       24.12       23.42      3.89 o
   8   7   8        3.52        1.80      2.15 o
   9   7   8       24.09       29.88      3.08 o
  10   7   8        1.43        0.25      2.97 o
  11   7   8       14.69       12.97      3.50 o
  -6   8   8       12.67       13.52      4.06 o
  -5   8   8       96.55      104.00      7.20 o
  -4   8   8      179.87      185.69     11.50 o
  -3   8   8      250.31      238.67     12.43 o
  -2   8   8      286.25      290.04     18.41 o
  -1   8   8       24.50       24.97      2.47 o
   0   8   8       29.79       33.29      2.51 o
   1   8   8        3.14        5.54      2.00 o
   2   8   8       14.21       14.72      1.35 o
   3   8   8      238.19      228.63      3.77 o
   4   8   8      117.50      118.52      3.51 o
   5   8   8      902.33      870.71     12.83 o
   6   8   8        1.08        0.53      1.93 o
   7   8   8       19.34       20.05      2.61 o
   8   8   8       55.31       57.73      6.51 o
   9   8   8       33.23       26.42      2.83 o
  10   8   8       46.58       41.35     10.84 o
  11   8   8        0.00        2.20      8.69 o
  -5   9   8      141.44      148.23      7.08 o
  -4   9   8       79.74       82.30      7.10 o
  -3   9   8      362.38      375.24     20.38 o
  -2   9   8        3.80        1.90      5.23 o
  -1   9   8      378.10      367.03     15.33 o
   0   9   8       12.41        7.22      4.21 o
   1   9   8       25.82       25.69      2.40 o
   2   9   8      182.92      154.91      4.37 o
   3   9   8       23.49       17.40      1.94 o
   4   9   8        5.08        0.52      1.65 o
   5   9   8       14.09       14.31      2.04 o
   6   9   8        5.28        4.07      3.43 o
   7   9   8      476.91      475.09      8.30 o
   8   9   8       34.08       39.08      2.93 o
   9   9   8      200.88      202.21      6.76 o
  10   9   8       34.13       30.08      3.75 o
  -4  10   8       22.42       20.45      8.32 o
  -3  10   8       31.95       32.77      8.23 o
  -2  10   8       11.21       11.55      3.22 o
  -1  10   8      335.29      337.00     16.64 o
   0  10   8       55.86       57.54      5.14 o
   1  10   8       40.46       38.54      3.37 o
   2  10   8       67.58       61.49      4.30 o
   3  10   8       51.13       63.37      5.23 o
   4  10   8       76.15       67.54      3.99 o
   5  10   8       14.57       16.12      2.74 o
   6  10   8      222.82      221.13      5.11 o
   7  10   8      198.49      210.59      6.06 o
   8  10   8       15.80       16.40      2.64 o
   9  10   8       95.44       98.23      6.28 o
  10  10   8       17.15       18.53      6.82 o
  -3  11   8        0.04        1.22      4.67 o
  -2  11   8      106.26      113.32      7.01 o
  -1  11   8       96.91       98.56      5.38 o
   0  11   8        0.29       -3.25      2.64 o
   1  11   8       44.89       38.83      5.51 o
   2  11   8        0.34        3.24      2.74 o
   3  11   8      134.38      128.43      6.54 o
   4  11   8        3.82        4.49      3.18 o
   5  11   8       77.12       90.11      6.17 o
   6  11   8      191.82      179.47      8.23 o
   7  11   8       12.60       19.63      4.30 o
   8  11   8        0.25        5.61      4.30 o
   9  11   8        1.69        8.23      4.49 o
  -1  12   8       96.71      105.35      7.20 o
   0  12   8      160.29      187.01     16.54 o
   1  12   8      159.23      163.68     10.38 o
   2  12   8      110.96      100.20      6.17 o
   3  12   8       38.63       36.27      4.11 o
   4  12   8       64.23       81.13      5.98 o
   5  12   8       18.66       25.61      4.11 o
   6  12   8       48.71       66.74      6.17 o
   7  12   8        1.23        5.23      3.93 o
   1  13   8      256.41      302.15     21.59 o
   2  13   8      148.45      163.58      7.85 o
   3  13   8        1.71        7.48      3.55 o
   4  13   8      116.41      118.15      6.92 o
   5  13   8       65.93       72.53      6.36 o
  -2  -7   9        8.09        4.69      2.60 o
  -1  -7   9       57.76       58.03      3.50 o
   0  -7   9       19.86       17.10      2.45 o
   1  -7   9        2.08       -0.02      2.42 o
   2  -7   9        0.04       -2.89      1.93 o
   3  -7   9       13.24        7.96      2.93 o
   4  -7   9       39.35       37.46      2.98 o
  -4  -6   9        5.62        5.34      2.86 o
  -3  -6   9       52.45       47.76      3.34 o
  -2  -6   9       34.02       27.14      2.83 o
  -1  -6   9        0.00       -1.67      2.31 o
   0  -6   9        9.42        6.89      2.20 o
   1  -6   9       28.29       24.81      2.32 o
   2  -6   9      138.19      136.11      4.03 o
   3  -6   9       19.91       16.63      1.94 o
   4  -6   9       25.16       14.95      1.82 o
   5  -6   9        6.18        6.22      3.10 o
   6  -6   9        0.18       -1.74      3.36 o
  -5  -5   9       47.97       43.90      4.68 o
  -4  -5   9      121.77      140.91      5.32 o
  -3  -5   9       43.74       40.84      4.61 o
  -2  -5   9       53.37       54.62      4.06 o
  -1  -5   9      220.87      240.68      5.76 o
   0  -5   9       29.37       28.70      2.44 o
   1  -5   9       79.96       78.61      4.03 o
   2  -5   9        4.18        2.00      1.74 o
   3  -5   9       29.70       24.00      2.93 o
   4  -5   9       46.13       43.93      2.40 o
   5  -5   9      128.19      135.52      6.64 o
   6  -5   9      186.29      161.88      5.15 o
   7  -5   9      105.90      122.29      6.36 o
  -6  -4   9        8.79        7.71      2.77 o
  -5  -4   9       27.91       25.21      5.13 o
  -4  -4   9      133.82      141.51      4.55 o
  -3  -4   9      210.77      221.99      5.19 o
  -2  -4   9      214.37      210.65      4.74 o
  -1  -4   9       38.73       34.25      2.59 o
   0  -4   9      145.43      153.27      4.46 o
   1  -4   9       81.41       80.30      3.42 o
   2  -4   9      371.61      376.00      6.86 o
   3  -4   9       40.68       36.40      2.68 o
   4  -4   9      230.81      231.74      6.51 o
   5  -4   9      142.56      117.93      4.80 o
   6  -4   9       40.50       43.16      3.26 o
   7  -4   9       42.27       41.95      3.00 o
   8  -4   9        7.17        5.88      2.38 o
  -6  -3   9       51.26       58.10      4.64 o
  -5  -3   9        0.19       -3.49      2.33 o
  -4  -3   9        5.93        3.33      2.37 o
  -3  -3   9        0.18       -1.62      2.07 o
  -2  -3   9       12.18        9.56      2.01 o
  -1  -3   9       47.54       42.99      2.37 o
   0  -3   9        3.15        2.94      1.67 o
   1  -3   9      123.49      136.16      3.43 o
   2  -3   9      144.22      141.45      5.01 o
   3  -3   9       50.75       41.43      2.63 o
   4  -3   9       22.29       21.47      2.60 o
   5  -3   9        0.25       -1.96      2.52 o
   6  -3   9       73.30       63.36      3.13 o
   7  -3   9        4.86        8.30      2.35 o
   8  -3   9       42.12       43.46      3.08 o
   9  -3   9        3.53        2.14      2.38 o
  -7  -2   9       12.46       10.05      3.84 o
  -6  -2   9       24.08       26.79      2.84 o
  -5  -2   9        9.08        6.18      3.24 o
  -4  -2   9        0.61       -2.40      2.15 o
  -3  -2   9       72.21       61.08      3.86 o
  -2  -2   9      399.28      404.99      5.96 o
  -1  -2   9       31.43       27.98      1.71 o
   0  -2   9      118.18      131.62      3.58 o
   1  -2   9      167.34      170.63      3.37 o
   2  -2   9      314.03      314.61      8.26 o
   3  -2   9      187.64      178.76      5.89 o
   4  -2   9       23.78       21.77      2.60 o
   5  -2   9       38.51       35.83      6.17 o
   6  -2   9        1.56        0.37      2.60 o
   7  -2   9       31.53       32.42      3.24 o
   8  -2   9       13.36       12.58      2.59 o
   9  -2   9        0.32       -1.45      3.27 o
  -7  -1   9       61.03       62.16      7.29 o
  -6  -1   9        1.28       -3.49      2.59 o
  -5  -1   9       17.43       14.69      2.11 o
  -4  -1   9      110.81      112.88      3.49 o
  -3  -1   9        8.40        7.49      1.68 o
  -2  -1   9       30.00       30.61      1.91 o
  -1  -1   9       68.46       64.58      2.41 o
   0  -1   9        7.36        6.47      1.26 o
   1  -1   9       30.80       31.05      1.40 o
   2  -1   9      377.90      377.82      4.76 o
   3  -1   9     1063.14     1113.31     14.15 o
   4  -1   9       47.83       53.81      5.12 o
   5  -1   9      407.01      416.13     17.11 o
   6  -1   9        0.07       -0.20      1.90 o
   7  -1   9       32.00       32.50      3.84 o
   8  -1   9      116.81      110.00      4.81 o
   9  -1   9       40.77       36.59      4.49 o
  10  -1   9        1.00        0.69      2.90 o
  -7   0   9       44.81       47.86      3.28 o
  -6   0   9      117.21      118.42      6.51 o
  -5   0   9      134.64      136.84      3.88 o
  -4   0   9       58.00       53.99      2.88 o
  -3   0   9        1.17        0.57      1.65 o
  -2   0   9       25.06       20.32      1.83 o
  -1   0   9      178.92      187.57      3.38 o
   0   0   9       15.97       15.05      1.37 o
   1   0   9        1.19        1.16      1.15 o
   2   0   9        5.79        3.98      1.12 o
   3   0   9       17.60       14.90      1.28 o
   4   0   9      433.14      454.02      9.44 o
   5   0   9      190.47      192.03      3.74 o
   6   0   9       84.90       81.72      3.75 o
   7   0   9       20.98       12.64      2.15 o
   8   0   9        2.12        1.19      2.38 o
   9   0   9        5.92        3.01      2.51 o
  10   0   9        5.42        8.23      2.78 o
  -7   1   9       35.92       38.36      3.87 o
  -6   1   9       17.76       16.91      2.67 o
  -5   1   9       60.12       49.76      3.10 o
  -4   1   9        5.34        4.37      1.83 o
  -3   1   9      277.55      276.98      4.85 o
  -2   1   9        1.12        0.25      1.60 o
  -1   1   9       63.06       72.85      2.88 o
   0   1   9       32.37       39.24      1.79 o
   1   1   9       86.60       88.67      2.55 o
   2   1   9        0.30       -0.16      1.14 o
   3   1   9       28.55       31.65      1.71 o
   4   1   9      653.26      674.65      9.21 o
   5   1   9       34.95       37.23      1.95 o
   6   1   9      552.44      539.02      9.57 o
   7   1   9        0.04       -2.37      2.17 o
   8   1   9      123.67      108.14      4.74 o
   9   1   9      313.10      299.07      9.81 o
  10   1   9        1.87       -0.86      2.60 o
  11   1   9       75.86       74.77      7.01 o
  -7   2   9      111.08      116.41      5.78 o
  -6   2   9        3.45       -2.68      2.85 o
  -5   2   9       99.85       99.75      4.15 o
  -4   2   9       60.74       55.14      2.62 o
  -3   2   9      338.25      325.33      5.60 o
  -2   2   9      199.93      209.64      4.35 o
  -1   2   9      318.50      313.29      5.31 o
   0   2   9       47.79       55.38      2.51 o
   1   2   9      131.50      153.30      3.12 o
   2   2   9      251.60      284.50      4.20 o
   3   2   9       74.15       94.86      2.94 o
   4   2   9       27.39       27.73      1.91 o
   5   2   9        1.62        0.43      1.38 o
   6   2   9       68.00       60.95      3.29 o
   7   2   9       28.17       31.10      2.52 o
   8   2   9       43.50       48.05      2.76 o
   9   2   9       36.43       36.82      3.30 o
  10   2   9        0.10        0.72      2.74 o
  11   2   9      132.24      135.95     10.84 o
  -7   3   9        0.80       -3.04      3.16 o
  -6   3   9      108.46      122.00      5.76 o
  -5   3   9        0.39        0.36      2.48 o
  -4   3   9        0.41       -2.75      1.83 o
  -3   3   9       10.66        8.52      1.83 o
  -2   3   9      274.59      250.51      4.73 o
  -1   3   9       77.28       62.83      2.89 o
   0   3   9      877.19      956.97     12.42 o
   1   3   9      157.75      157.71      3.62 o
   2   3   9       38.66       38.17      1.67 o
   3   3   9      356.11      400.48      6.09 o
   4   3   9      393.42      396.95      6.61 o
   5   3   9        0.42        0.43      1.43 o
   7   3   9      315.10      315.91      7.73 o
   8   3   9       91.41       88.67      4.68 o
   9   3   9       46.18       48.39      3.56 o
  10   3   9      325.40      345.18     15.05 o
  11   3   9        0.86        2.05      3.09 o
  -7   4   9        0.53       -2.27      3.97 o
  -6   4   9        0.01        3.27      3.51 o
  -5   4   9      199.75      202.98      7.26 o
  -4   4   9       21.94       20.13      2.72 o
  -3   4   9        0.76        0.77      1.76 o
  -2   4   9      540.93      536.67      7.83 o
  -1   4   9        4.08        5.29      1.76 o
   0   4   9     1141.08     1165.26     14.80 o
   1   4   9        0.86        0.76      1.59 o
   2   4   9      747.17      784.77     10.38 o
   3   4   9       22.95       15.20      1.99 o
   4   4   9      444.10      452.02      6.46 o
   5   4   9       35.94       27.89      1.84 o
   6   4   9      331.67      326.09      5.29 o
   7   4   9       11.30       11.29      2.06 o
   8   4   9        0.97       -1.60      2.63 o
   9   4   9        3.99        3.53      2.77 o
  10   4   9      100.70       98.08      8.51 o
  11   4   9        0.38       -0.53      3.10 o
  -7   5   9        3.61        4.78      3.87 o
  -6   5   9        0.24        3.47      3.68 o
  -5   5   9       59.31       55.39      4.56 o
  -4   5   9       98.96      106.00      5.24 o
  -3   5   9        6.32        2.51      2.30 o
  -2   5   9      184.42      180.07      4.11 o
  -1   5   9       14.77       10.44      1.88 o
   0   5   9       66.00       68.03      3.05 o
   1   5   9        1.98        2.64      1.65 o
   2   5   9        4.91        5.91      1.65 o
   3   5   9       43.80       43.86      2.54 o
   4   5   9       70.83       68.89      3.19 o
   5   5   9      877.77      813.38     12.08 o
   6   5   9      872.73      845.49     12.66 o
   7   5   9      230.88      223.58      5.13 o
   8   5   9       71.35       67.83      4.55 o
   9   5   9       66.74       57.97      4.12 o
  10   5   9       10.22        6.65      3.10 o
  11   5   9        0.01       -3.51      3.03 o
  -6   6   9       24.33       28.31      4.33 o
  -5   6   9       91.59       91.53      5.94 o
  -4   6   9       38.85       33.71      4.30 o
  -3   6   9       58.58       54.30      3.23 o
  -2   6   9      298.75      287.11      6.87 o
  -1   6   9       85.14       72.14      2.97 o
   0   6   9      424.42      425.65      6.54 o
   1   6   9      958.51      951.33     12.43 o
   2   6   9      441.57      477.10      7.13 o
   3   6   9        7.94        6.12      1.67 o
   4   6   9      117.02      109.88      3.61 o
   5   6   9        7.35        4.33      1.87 o
   6   6   9       87.86       89.54      3.52 o
   7   6   9       18.70       19.68      2.28 o
   8   6   9        8.53       10.33      2.26 o
   9   6   9        4.93        2.68      2.97 o
  10   6   9      104.45      100.09      5.35 o
  11   6   9        0.03        0.70      3.24 o
  -6   7   9      368.00      409.52     11.55 o
  -5   7   9       60.22       63.72      5.01 o
  -4   7   9       97.41      103.87      5.97 o
  -3   7   9       72.60       78.91      5.41 o
  -2   7   9      114.44       98.23      4.05 o
  -1   7   9       58.93       50.92      3.20 o
   0   7   9       55.78       54.61      2.72 o
   1   7   9      531.51      519.27      7.66 o
   2   7   9        3.62        3.47      1.44 o
   3   7   9       73.40       69.84      2.61 o
   4   7   9      200.79      200.27      6.18 o
   5   7   9        0.34       -0.86      1.81 o
   6   7   9      100.14      108.15      3.94 o
   7   7   9      166.61      169.01      4.59 o
   8   7   9       57.48       55.05      4.08 o
   9   7   9       38.09       26.98      3.43 o
  10   7   9       58.03       53.43      4.09 o
  11   7   9        2.59        5.02      3.37 o
  -5   8   9       29.78       42.73      4.61 o
  -4   8   9      121.77      117.42      6.28 o
  -3   8   9       58.81       61.73      6.36 o
  -2   8   9       45.13       46.86      4.30 o
  -1   8   9        8.19        5.13      2.30 o
   0   8   9       95.60       86.14      3.82 o
   1   8   9      772.35      761.31     10.27 o
   2   8   9        4.85        3.25      1.37 o
   3   8   9      122.00      136.40      3.07 o
   4   8   9      127.66      124.91      3.74 o
   5   8   9      146.80      153.97      4.18 o
   6   8   9       44.86       44.88      4.89 o
   7   8   9       17.25       13.00      2.25 o
   8   8   9       32.13       31.26      3.07 o
   9   8   9      151.51      145.96      5.80 o
  10   8   9       31.17       30.99      6.54 o
  -4   9   9        0.10        1.79      3.68 o
  -3   9   9       80.00       82.22      5.69 o
  -2   9   9      176.09      159.73      8.60 o
  -1   9   9        4.44        4.03      3.03 o
   0   9   9        0.51       -2.15      2.74 o
   1   9   9      309.93      317.18      6.67 o
   2   9   9       62.43       59.32      3.35 o
   3   9   9      188.66      181.26      4.99 o
   4   9   9        2.45        0.05      1.70 o
   5   9   9       10.48        5.79      1.92 o
   6   9   9        9.69        6.79      2.08 o
   7   9   9      666.29      686.80     11.00 o
   8   9   9      206.66      213.82      5.50 o
   9   9   9      120.21      131.08      4.62 o
  10   9   9       17.59       18.96      4.11 o
  -3  10   9        3.47        3.96      3.46 o
  -2  10   9        0.02       -3.07      4.58 o
  -1  10   9      352.77      343.28      9.40 o
   0  10   9        4.95        3.91      2.91 o
   1  10   9       58.07       61.47      4.49 o
   2  10   9       20.97       27.00      3.34 o
   3  10   9       87.04       98.75      5.04 o
   4  10   9      156.09      163.58      5.80 o
   5  10   9       11.83       11.73      2.74 o
   6  10   9      120.32      126.28      4.07 o
   7  10   9       21.79       23.00      2.62 o
   8  10   9       13.78       15.74      4.50 o
   9  10   9       25.54       29.20      2.97 o
  -2  11   9      188.23      188.35     22.81 o
  -1  11   9       16.61       11.26      6.45 o
   0  11   9       10.14       12.59      3.25 o
   1  11   9        7.24        4.37      2.93 o
   2  11   9      265.04      265.40      7.92 o
   3  11   9      195.95      207.32      8.41 o
   4  11   9       63.42       58.14      5.42 o
   5  11   9        0.94        3.55      3.36 o
   6  11   9        0.39        5.05      3.74 o
   7  11   9      102.49      110.48      7.10 o
   8  11   9       20.39       21.50      4.67 o
  -1  12   9       14.15       20.94      7.29 o
   0  12   9       81.77       90.26      9.16 o
   1  12   9       13.24       14.94      3.37 o
   2  12   9       52.77       57.49      4.56 o
   3  12   9        4.14        6.54      3.55 o
   4  12   9       56.09       77.39      5.98 o
   5  12   9      100.66      114.41      6.92 o
   6  12   9       45.44       50.47      5.23 o
   7  12   9      122.28      131.05      8.04 o
   3  13   9        4.82        8.04      3.74 o
  -2  -6  10       15.97       13.81      2.80 o
  -1  -6  10        8.82        7.69      2.56 o
   0  -6  10       25.27       26.50      2.68 o
   1  -6  10        0.05       -3.13      2.09 o
   2  -6  10        6.05        0.07      2.05 o
   3  -6  10        0.06       -2.72      1.81 o
   4  -6  10       22.92       17.27      2.00 o
  -4  -5  10        4.64       -0.33      4.02 o
  -3  -5  10       11.34        9.04      2.78 o
  -2  -5  10      304.97      328.08      7.36 o
  -1  -5  10      206.81      208.13      5.56 o
   0  -5  10      190.79      203.52      5.34 o
   1  -5  10        2.02       -1.79      1.93 o
   2  -5  10      123.32      122.81      3.93 o
   3  -5  10       92.89      100.39      3.64 o
   4  -5  10       81.68       71.75      5.78 o
   5  -5  10      108.12      104.22      6.98 o
   6  -5  10      100.71       99.75     11.68 o
  -5  -4  10        1.40       -2.69      5.42 o
  -4  -4  10       31.99       24.41      3.37 o
  -3  -4  10      147.27      157.35      5.37 o
  -2  -4  10       27.39       25.83      3.00 o
  -1  -4  10       13.26       14.73      3.03 o
   0  -4  10        2.29        2.11      2.15 o
   1  -4  10       35.26       32.22      2.45 o
   2  -4  10        2.73        1.46      1.86 o
   3  -4  10       63.29       57.43      3.78 o
   4  -4  10       16.01       13.93      1.86 o
   5  -4  10       94.42       93.11      4.83 o
   6  -4  10      430.88      453.07      8.68 o
   7  -4  10        0.63       -0.93      2.26 o
  -5  -3  10        0.05       -3.63      2.42 o
  -4  -3  10       41.19       39.27      2.87 o
  -3  -3  10        2.89       -1.22      2.32 o
  -2  -3  10       87.00       82.10      4.50 o
  -1  -3  10       39.29       35.75      2.36 o
   0  -3  10       10.77        9.59      2.21 o
   1  -3  10      187.20      180.91      4.69 o
   2  -3  10       24.35       24.51      2.83 o
   3  -3  10        0.87       -0.44      1.73 o
   4  -3  10       34.48       27.10      2.93 o
   5  -3  10       70.38       62.78      5.98 o
   6  -3  10       31.94       27.90      2.68 o
   7  -3  10       51.15       49.15      3.35 o
   8  -3  10       10.13       12.65      2.66 o
  -6  -2  10       14.57       17.57      5.51 o
  -5  -2  10        3.80        0.51      2.45 o
  -4  -2  10       30.42       26.23      3.15 o
  -3  -2  10       33.54       26.15      3.10 o
  -2  -2  10       34.07       37.58      4.07 o
  -1  -2  10        1.12       -0.23      1.82 o
   0  -2  10      187.88      194.14      4.97 o
   1  -2  10      170.60      174.89      4.01 o
   2  -2  10       35.96       28.45      2.20 o
   3  -2  10       15.54       12.86      2.02 o
   4  -2  10       13.09       12.44      2.49 o
   5  -2  10        2.31        1.66      2.45 o
   6  -2  10      226.54      222.25      5.54 o
   7  -2  10      128.99      123.71      4.94 o
   8  -2  10       52.94       55.85      4.02 o
   9  -2  10       75.44       73.07      5.89 o
  -6  -1  10        2.13        1.81      3.43 o
  -5  -1  10       21.67       24.98      3.78 o
  -4  -1  10        6.14        5.33      2.35 o
  -3  -1  10      121.23      127.53      4.19 o
  -2  -1  10      409.31      414.86      7.18 o
  -1  -1  10      531.42      512.15      8.21 o
   0  -1  10       60.40       59.46      4.13 o
   1  -1  10      126.86      129.56      3.63 o
   2  -1  10      494.98      493.52      7.63 o
   3  -1  10      769.58      761.79     12.07 o
   4  -1  10      108.94       93.25      4.65 o
   5  -1  10       41.85       35.43      3.36 o
   6  -1  10       23.08       20.02      2.38 o
   7  -1  10        6.81        5.84      2.50 o
   8  -1  10       73.44       81.29      4.49 o
   9  -1  10       54.56       55.66     10.84 o
  -6   0  10       48.37       52.43      7.47 o
  -5   0  10       90.10       99.69      3.67 o
  -4   0  10        0.01       -0.92      1.85 o
  -3   0  10       60.96       62.63      2.88 o
  -2   0  10        3.92        1.99      1.67 o
  -1   0  10       11.11       10.74      1.62 o
   0   0  10      321.53      337.04      4.66 o
   1   0  10       58.14       59.50      2.25 o
   2   0  10       22.32       19.41      1.38 o
   3   0  10       23.51       17.99      2.93 o
   4   0  10       61.91       46.23      3.77 o
   5   0  10      290.43      276.05      7.61 o
   6   0  10      122.65      130.76      4.40 o
   7   0  10      460.53      438.50      8.38 o
   8   0  10      106.35      106.41      4.89 o
   9   0  10       60.26       61.69      4.29 o
  10   0  10       85.50       84.72      5.03 o
  -6   1  10       84.60       76.22      3.93 o
  -5   1  10      173.36      178.44      5.10 o
  -4   1  10       29.84       21.99      2.16 o
  -3   1  10       37.54       32.29      2.12 o
  -2   1  10        0.15       -1.38      1.62 o
  -1   1  10        0.53        1.31      1.58 o
   0   1  10      140.81      164.29      3.56 o
   1   1  10      285.76      293.70      5.21 o
   2   1  10       33.64       30.26      1.69 o
   3   1  10        8.13        7.97      1.40 o
   4   1  10        7.65        9.06      1.97 o
   5   1  10        3.48        3.71      3.55 o
   6   1  10        8.96       10.19      2.25 o
   7   1  10      151.80      160.46      4.81 o
   8   1  10        0.64       -0.88      2.47 o
   9   1  10       69.37       74.25      4.71 o
  10   1  10       66.00       68.80      4.56 o
  -6   2  10       83.44       78.37      6.82 o
  -5   2  10       16.37       16.26      2.60 o
  -4   2  10      169.75      175.81      4.18 o
  -3   2  10        0.07       -0.72      1.73 o
  -2   2  10      171.99      175.94      4.06 o
  -1   2  10        8.27        4.78      1.70 o
   0   2  10       16.28       15.54      1.79 o
   1   2  10       75.45       78.67      3.37 o
   2   2  10        0.03        0.95      1.28 o
   3   2  10     1212.50     1195.02     15.32 o
   4   2  10        6.04        6.62      1.62 o
   5   2  10      241.73      247.17      5.85 o
   6   2  10       16.58       23.72      2.82 o
   7   2  10      371.96      366.80      7.50 o
   8   2  10        1.43        3.42      2.63 o
   9   2  10       18.04       17.47      3.03 o
  10   2  10      174.18      180.01      6.25 o
  11   2  10       41.83       39.14      3.88 o
  -6   3  10        0.08        0.90      3.21 o
  -5   3  10       61.84       60.37      3.32 o
  -4   3  10       12.81        9.98      2.60 o
  -3   3  10       15.78       11.44      2.02 o
  -2   3  10      136.74      134.84      3.67 o
  -1   3  10       29.49       25.15      2.03 o
   0   3  10       14.13       14.43      1.83 o
   1   3  10      116.39      133.14      3.46 o
   2   3  10      939.87      953.18     12.37 o
   3   3  10      143.04      132.43      3.48 o
   4   3  10       28.90       25.83      1.95 o
   5   3  10       99.74       94.05      2.98 o
   7   3  10      128.39      132.85     11.22 o
   8   3  10        7.05        9.38      3.74 o
   9   3  10       30.08       30.94      3.35 o
  10   3  10      106.28      119.66      5.53 o
  11   3  10        0.03        2.01      3.09 o
  -6   4  10      195.69      201.46     13.74 o
  -5   4  10       15.37       14.82      3.82 o
  -4   4  10       10.10        7.76      2.67 o
  -3   4  10        0.25       -1.14      2.37 o
  -2   4  10      159.55      156.95      3.96 o
  -1   4  10       89.17       88.66      3.23 o
   0   4  10        3.68        4.27      1.70 o
   1   4  10      178.72      178.57      3.97 o
   2   4  10      199.94      216.98      4.35 o
   3   4  10      117.23      117.93      4.35 o
   4   4  10     1397.31     1367.96     23.33 o
   5   4  10      104.87      104.52      3.59 o
   6   4  10      266.80      266.30      9.45 o
   7   4  10        2.26        1.45      2.58 o
   8   4  10        4.62        1.75      2.77 o
   9   4  10       49.10       46.99      3.77 o
  10   4  10      316.30      309.56     17.01 o
  11   4  10        0.59        2.93      3.22 o
  -6   5  10       80.36       90.53      6.82 o
  -5   5  10      130.31      152.63      6.92 o
  -4   5  10      597.09      602.00     14.04 o
  -3   5  10      223.40      222.03      5.83 o
  -2   5  10      112.35      106.16      3.48 o
  -1   5  10       20.74       18.93      1.96 o
   0   5  10      150.63      146.74      5.61 o
   1   5  10        6.71       12.17      1.80 o
   2   5  10       11.58       11.27      1.77 o
   3   5  10       85.04       78.07      3.63 o
   4   5  10        0.44        1.30      1.81 o
   5   5  10       59.13       64.60      3.22 o
   6   5  10        7.37        9.35      2.34 o
   7   5  10       33.96       33.27      2.42 o
   8   5  10      154.39      158.38      5.88 o
   9   5  10       18.78       22.19      3.30 o
  10   5  10        4.17        5.33      4.58 o
  11   5  10        0.27        0.48      3.22 o
  -6   6  10       22.06       28.60      8.60 o
  -5   6  10       12.22       11.76      6.92 o
  -4   6  10        1.74        2.54      3.54 o
  -3   6  10        2.43       -0.91      5.51 o
  -2   6  10       26.75       23.75      2.75 o
  -1   6  10       49.93       39.71      2.32 o
   0   6  10        1.32       -2.20      1.70 o
   1   6  10      186.34      171.42      4.06 o
   2   6  10      199.83      202.42      4.36 o
   3   6  10      102.03       91.69      2.87 o
   4   6  10        1.01        1.38      1.81 o
   5   6  10        4.09        5.44      1.87 o
   6   6  10       47.63       48.47      3.89 o
   7   6  10      168.18      177.31      4.69 o
   8   6  10        3.46        3.83      2.91 o
   9   6  10        0.03        0.75      2.91 o
  10   6  10      239.92      254.71      8.41 o
  11   6  10       51.45       43.06      6.54 o
  -5   7  10        7.89        4.53      3.87 o
  -4   7  10       24.73       25.90      4.10 o
  -3   7  10      164.59      173.24      9.16 o
  -2   7  10      135.68      144.81      6.29 o
  -1   7  10      267.97      275.77      6.36 o
   0   7  10      366.91      361.59      7.36 o
   1   7  10       38.57       31.00      2.13 o
   2   7  10      210.21      216.82      3.88 o
   3   7  10        0.09       -0.76      1.43 o
   4   7  10        3.72        4.75      1.83 o
   5   7  10        1.91        0.82      1.87 o
   6   7  10      162.57      173.91      6.71 o
   7   7  10      171.29      175.07      4.73 o
   8   7  10       49.34       47.07      4.30 o
   9   7  10      183.52      184.79      6.54 o
  10   7  10      105.63      101.13      5.62 o
  -4   8  10        0.66       -1.95      3.68 o
  -3   8  10        4.18        6.28      3.51 o
  -2   8  10       87.75       82.06      5.49 o
  -1   8  10        0.14       -1.82      2.89 o
   0   8  10       99.88      103.92      4.22 o
   1   8  10      215.88      211.06      5.46 o
   2   8  10     1191.74     1194.64     15.47 o
   3   8  10       13.82       14.17      1.64 o
   4   8  10      343.82      324.13      6.13 o
   5   8  10        0.53       -1.34      1.90 o
   6   8  10       78.53       83.23      3.57 o
   7   8  10       25.79       31.28      2.64 o
   8   8  10      109.78      112.25      4.27 o
   9   8  10       28.19       26.44      3.56 o
  10   8  10        0.26       -0.11      3.24 o
  -4   9  10       11.26       13.66      4.02 o
  -3   9  10        0.38       -0.45      3.56 o
  -2   9  10       11.91       13.38      6.26 o
  -1   9  10      206.24      219.60      7.47 o
   0   9  10        2.76        0.57      3.65 o
   1   9  10        9.36       11.89      3.03 o
   2   9  10        9.87        6.03      2.26 o
   3   9  10       29.99       37.07      3.85 o
   4   9  10       17.14       18.92      2.09 o
   5   9  10       53.53       56.32      3.13 o
   6   9  10       16.36       13.33      2.30 o
   7   9  10        0.35       -0.65      2.53 o
   8   9  10        8.66        8.94      2.39 o
   9   9  10        6.86        5.05      3.22 o
  10   9  10       13.27        9.90      3.49 o
  -3  10  10        0.65        2.94      6.17 o
  -2  10  10       76.18       62.99      4.84 o
  -1  10  10        4.94        6.80      3.37 o
   0  10  10        8.49        6.65      3.22 o
   1  10  10       58.25       64.21      4.70 o
   2  10  10        0.86        0.07      3.46 o
   3  10  10       71.27       74.13      6.64 o
   4  10  10       16.35       16.33      2.83 o
   5  10  10      140.37      129.54      5.16 o
   6  10  10       42.03       66.81      4.49 o
   7  10  10      407.24      417.09      9.77 o
   8  10  10      192.29      201.01      5.41 o
   9  10  10       19.52       17.97      7.29 o
  -1  11  10        0.04        1.16      3.46 o
   0  11  10       46.50       45.50      4.39 o
   1  11  10        6.82        7.24      5.23 o
   2  11  10        8.07        8.51      3.20 o
   3  11  10      126.05      144.74      6.08 o
   4  11  10       27.91       28.60      4.11 o
   5  11  10        3.79        5.42      3.55 o
   6  11  10      186.14      177.78      8.23 o
   7  11  10        7.69        9.72      3.93 o
   8  11  10        3.29        6.73      4.11 o
   1  12  10        0.00       -0.07      3.14 o
   2  12  10        0.00        5.40      3.22 o
   3  12  10        0.46        4.86      3.55 o
   4  12  10       27.35       26.17      4.30 o
   5  12  10      134.63      138.34      7.66 o
   6  12  10       92.45      111.79      7.48 o
  -1  -5  11        0.01       -2.38      2.74 o
   0  -5  11       51.76       48.99      3.09 o
   1  -5  11       26.96       23.38      2.82 o
   2  -5  11      105.67      100.45      4.01 o
   3  -5  11       66.17       54.32      3.04 o
   4  -5  11      121.22      123.72      4.37 o
  -3  -4  11        5.98       -2.07      2.73 o
  -2  -4  11       56.76       56.40      8.67 o
  -1  -4  11       48.44       43.41      3.04 o
   0  -4  11       30.98       26.21      4.18 o
   1  -4  11       49.21       43.18      2.91 o
   2  -4  11        9.23       10.69      2.12 o
   3  -4  11       27.04       26.28      2.34 o
   4  -4  11       43.39       37.58      2.91 o
   5  -4  11      117.29      113.73      3.85 o
   6  -4  11      211.50      220.78      8.04 o
  -4  -3  11        9.95        5.37      2.95 o
  -3  -3  11        2.72       -1.42      3.19 o
  -2  -3  11       66.58       67.56      7.07 o
  -1  -3  11       10.84        8.22      2.56 o
   0  -3  11        4.05        2.83      2.23 o
   1  -3  11       18.20       16.00      2.33 o
   2  -3  11       30.88       30.75      3.50 o
   3  -3  11        2.18       -2.44      2.60 o
   4  -3  11       61.75       57.03      3.65 o
   5  -3  11      382.20      381.25     10.28 o
   6  -3  11       18.50       11.83      5.05 o
   7  -3  11       22.87       21.15      2.97 o
  -5  -2  11       77.70       92.31     10.17 o
  -4  -2  11       35.62       38.65      4.70 o
  -3  -2  11      309.74      332.99      6.62 o
  -2  -2  11      299.18      315.52      6.23 o
  -1  -2  11        6.82        2.52      1.99 o
   0  -2  11       26.35       26.35      2.56 o
   1  -2  11      126.86      137.51      3.84 o
   2  -2  11       28.05       27.98      3.29 o
   3  -2  11       15.08       12.56      2.46 o
   4  -2  11        0.50       -1.86      2.51 o
   5  -2  11       83.28       77.65      4.83 o
   6  -2  11       56.01       48.72      4.00 o
   7  -2  11      196.57      199.43      6.15 o
   8  -2  11       72.97       74.11      5.98 o
  -5  -1  11        3.89       -1.23      2.60 o
  -4  -1  11        9.85        5.62      2.49 o
  -3  -1  11       26.09       22.86      2.56 o
  -2  -1  11        2.51        2.27      2.11 o
  -1  -1  11        9.62       12.37      2.18 o
   0  -1  11        9.46        9.93      2.57 o
   1  -1  11        0.35        2.34      1.75 o
   2  -1  11       45.21       39.42      2.72 o
   3  -1  11       14.10       10.08      2.04 o
   4  -1  11        0.20       -1.50      2.49 o
   5  -1  11        4.68        0.31      5.61 o
   6  -1  11        0.92        0.33      3.83 o
   7  -1  11        3.73        1.90      2.42 o
   8  -1  11       38.50       45.73      3.50 o
   9  -1  11       12.73        7.75      2.96 o
  -5   0  11       12.48        6.94      5.29 o
  -4   0  11       20.60       22.29      2.69 o
  -3   0  11        0.05       -3.19      2.16 o
  -2   0  11       37.31       32.27      2.97 o
  -1   0  11       68.07       66.36      3.31 o
   0   0  11        0.54       -2.74      1.83 o
   1   0  11      239.93      239.00      4.97 o
   2   0  11       39.42       36.31      2.62 o
   3   0  11       76.46       71.12      3.77 o
   4   0  11       65.95       61.06      4.86 o
   5   0  11      102.99       95.14      5.13 o
   6   0  11       19.65       18.44      3.07 o
   7   0  11       47.91       48.98      3.25 o
   8   0  11       56.97       41.35      3.93 o
   9   0  11       36.97       35.58      3.46 o
  -5   1  11       96.29       88.28      8.56 o
  -4   1  11        6.83        6.03      2.05 o
  -3   1  11       10.06        8.43      2.01 o
  -2   1  11        0.10       -2.55      1.70 o
  -1   1  11      183.75      184.78      3.96 o
   0   1  11        6.78        6.19      1.62 o
   1   1  11      108.58      104.58      3.06 o
   2   1  11       16.15       17.40      1.99 o
   3   1  11      407.76      395.15      6.71 o
   4   1  11       89.70       86.22      5.17 o
   5   1  11      376.34      358.15     11.22 o
   6   1  11        2.21        3.12      2.25 o
   7   1  11       15.65       11.60      3.39 o
   8   1  11       36.45       31.88      3.27 o
   9   1  11        6.16       -0.29      2.74 o
  10   1  11       14.72       15.07      3.22 o
  -6   2  11       20.80       20.56      7.85 o
  -5   2  11      340.15      377.85     14.19 o
  -4   2  11       80.17       86.65      4.26 o
  -3   2  11        4.90        1.92      1.90 o
  -2   2  11        2.64       -0.77      1.77 o
  -1   2  11       77.59       83.96      3.23 o
   0   2  11      115.63      130.25      3.54 o
   1   2  11        1.10       -1.42      1.94 o
   2   2  11      811.67      809.19     10.77 o
   3   2  11      172.02      180.57      3.86 o
   4   2  11      111.51      100.39      5.98 o
   5   2  11        5.58        0.79      2.62 o
   6   2  11        0.65       -1.11      2.20 o
   7   2  11       19.59       18.02      2.54 o
   8   2  11        1.90       -1.96      2.60 o
   9   2  11       42.51       43.47      3.67 o
  10   2  11       18.60       18.29      3.65 o
  -5   3  11       42.00       44.73      5.59 o
  -4   3  11        8.33        3.60      2.48 o
  -3   3  11       59.23       60.36      2.94 o
  -2   3  11       45.19       40.49      2.42 o
  -1   3  11        8.13       11.19      1.91 o
   0   3  11       87.00       77.60      3.12 o
   1   3  11       51.00       49.07      2.29 o
   2   3  11      673.37      686.02     11.13 o
   3   3  11       77.26       67.80      2.90 o
   4   3  11        0.77       -0.94      1.83 o
   5   3  11       33.78       37.12      3.09 o
   6   3  11       91.41      103.43      4.79 o
   7   3  11       15.50       19.79      2.90 o
   8   3  11       76.34       80.22      4.59 o
   9   3  11       59.46       54.47      3.88 o
  10   3  11       68.76       67.09      4.68 o
  -5   4  11       12.44       13.40      3.96 o
  -4   4  11       22.63       19.94      3.02 o
  -3   4  11      173.63      169.77      5.31 o
  -2   4  11      199.20      185.94      4.43 o
  -1   4  11      319.40      320.25      5.63 o
   0   4  11       17.39       12.89      1.93 o
   1   4  11       48.30       46.87      2.29 o
   2   4  11      457.86      477.82      8.42 o
   3   4  11        3.22        2.14      1.58 o
   4   4  11      106.43      103.18     10.66 o
   5   4  11      376.56      359.42      6.64 o
   6   4  11       50.61       47.63      3.44 o
   7   4  11      255.39      274.54      7.40 o
   8   4  11       11.28       10.19      3.09 o
   9   4  11       86.89       91.58      7.57 o
  10   4  11      229.43      236.78      7.40 o
  -5   5  11       23.56       18.38      4.39 o
  -4   5  11       41.17       45.88      6.17 o
  -3   5  11      137.03      133.80      4.96 o
  -2   5  11       30.06       31.44      2.92 o
  -1   5  11        1.00       -2.56      1.85 o
   0   5  11       99.61      100.87      3.47 o
   1   5  11        1.39        0.41      1.73 o
   2   5  11      401.34      390.11     10.25 o
   3   5  11       39.16       41.53      2.22 o
   4   5  11      309.65      300.12      5.36 o
   5   5  11      159.97      160.10      4.28 o
   6   5  11       23.71       24.51      3.04 o
   7   5  11       21.06       17.30      3.08 o
   8   5  11      136.32      134.49      5.75 o
   9   5  11      697.36      716.97     14.41 o
  10   5  11       10.17        7.78      3.30 o
  -5   6  11        0.54        3.48      5.05 o
  -4   6  11       81.63       76.10      5.98 o
  -3   6  11       41.20       38.75      5.80 o
  -2   6  11       19.13       15.98      2.79 o
  -1   6  11       74.98       67.11      4.07 o
   0   6  11      108.92      116.11      3.65 o
   1   6  11       21.67       22.32      2.09 o
   2   6  11      100.69      100.07      3.67 o
   3   6  11        7.12        8.91      1.83 o
   4   6  11       23.67       27.81      2.13 o
   5   6  11       11.02        7.02      2.01 o
   6   6  11      169.25      172.56      4.53 o
   7   6  11       77.66       77.62      4.82 o
   8   6  11       93.65       90.55      5.14 o
   9   6  11        4.20        5.42      3.36 o
  10   6  11        2.41        7.57      3.30 o
  -4   7  11        2.47       -1.36      3.70 o
  -3   7  11        0.14       -1.53      3.39 o
  -2   7  11       44.04       38.14      9.35 o
  -1   7  11       85.67       77.38      4.17 o
   0   7  11      393.22      413.69      8.21 o
   1   7  11      131.29      132.27      3.87 o
   2   7  11       94.76       88.75      3.45 o
   3   7  11        7.68        6.96      1.60 o
   4   7  11        4.53        5.31      1.82 o
   5   7  11       57.12       53.68      2.90 o
   6   7  11       24.95       25.42      2.42 o
   7   7  11       89.96       91.42      5.02 o
   8   7  11       61.62       65.91      4.60 o
   9   7  11       10.26        8.88      3.30 o
  10   7  11       51.09       51.47      4.23 o
  -4   8  11       62.65       68.23      9.72 o
  -3   8  11        7.14        4.61      3.68 o
  -2   8  11      183.45      185.48     10.19 o
  -1   8  11        2.07        2.00      3.08 o
   0   8  11        1.39        1.78      2.41 o
   1   8  11       79.71       79.97      4.20 o
   2   8  11      155.96      165.91      4.06 o
   3   8  11      286.83      291.73      5.30 o
   4   8  11       27.72       31.95      2.08 o
   5   8  11       21.67       21.06      2.54 o
   6   8  11        0.60        5.64      2.16 o
   7   8  11        2.94        5.00      2.32 o
   8   8  11       47.22       41.97      4.95 o
   9   8  11       82.70       97.97      5.62 o
  10   8  11       21.57       27.42      9.72 o
  -3   9  11        5.96        2.26      6.36 o
  -2   9  11       48.64       49.16      4.70 o
  -1   9  11        0.66        1.12      3.34 o
   0   9  11       60.96       63.80      4.94 o
   1   9  11       13.48       17.53      3.36 o
   2   9  11       33.19       36.17      3.11 o
   3   9  11       85.12       92.29      5.23 o
   4   9  11      110.29      122.57      5.06 o
   5   9  11        7.43        8.51      2.10 o
   6   9  11       58.40       61.01      3.37 o
   7   9  11      392.06      393.96      7.58 o
   8   9  11       26.81       22.73      3.46 o
   9   9  11       39.73       36.51      3.94 o
  -2  10  11       36.07       36.94      9.91 o
  -1  10  11      208.69      232.14      8.69 o
   0  10  11       16.25       16.61      3.68 o
   1  10  11        0.87        2.18      3.08 o
   2  10  11       54.60       47.18      4.10 o
   3  10  11        4.82        2.32      3.74 o
   4  10  11      103.30      105.25      6.54 o
   5  10  11       22.94       22.54      3.19 o
   6  10  11      407.16      388.80      9.36 o
   7  10  11      116.61      123.38      5.61 o
   8  10  11        1.86        2.99      4.86 o
   0  11  11        3.89        0.79      3.39 o
   1  11  11       24.06       25.41      3.85 o
   2  11  11      113.14      122.30      8.97 o
   3  11  11        5.42        6.44      3.20 o
   4  11  11       56.45       62.44      5.80 o
   5  11  11        2.08        5.80      3.74 o
   6  11  11       66.56       77.58      6.36 o
   7  11  11       57.57       71.23      6.54 o
   2  12  11       86.31      114.04     11.22 o
   3  12  11        2.29        2.99      3.93 o
   4  12  11       13.09       16.82      4.11 o
   5  12  11       24.40       30.66      4.67 o
   0  -4  12       20.36       14.12      2.65 o
   1  -4  12        2.46       -3.11      2.31 o
   2  -4  12       15.71       10.53      3.33 o
   3  -4  12        2.56       -1.50      2.33 o
   4  -4  12        0.20        0.75      2.99 o
  -2  -3  12       85.82       74.34      6.33 o
  -1  -3  12        0.13       -3.04      2.41 o
   0  -3  12        6.31        2.07      2.30 o
   1  -3  12       21.00       14.69      4.82 o
   2  -3  12        4.14       -0.40      2.83 o
   3  -3  12        1.97       -0.58      2.05 o
   4  -3  12        0.18       -3.42      2.97 o
   5  -3  12        0.03       -2.98      4.10 o
  -3  -2  12       79.86       77.17      6.75 o
  -2  -2  12      135.01      123.94      4.97 o
  -1  -2  12      127.74      127.38      4.86 o
   0  -2  12        1.65       -0.98      2.28 o
   1  -2  12        5.32        4.69      2.22 o
   2  -2  12      243.79      232.29      5.64 o
   3  -2  12       23.71       20.54      2.64 o
   4  -2  12       12.29        7.15      3.03 o
   5  -2  12       69.47       51.17      4.25 o
   6  -2  12        0.21       -3.55      2.99 o
   7  -2  12        8.20       10.27      2.90 o
  -4  -1  12       20.83       13.28      3.62 o
  -3  -1  12       10.89       12.70      3.94 o
  -2  -1  12       38.00       33.54      2.80 o
  -1  -1  12       19.90       15.96      2.58 o
   0  -1  12      228.21      249.89      5.40 o
   1  -1  12        6.00        5.77      1.95 o
   2  -1  12      317.41      343.92      6.26 o
   3  -1  12      115.19      111.54      4.16 o
   4  -1  12        1.17       -0.17      1.94 o
   5  -1  12       39.42       35.50      4.21 o
   6  -1  12        5.00       -1.42      2.99 o
   7  -1  12        1.50       -3.83      2.56 o
   8  -1  12        2.07       -1.62      2.74 o
  -4   0  12        1.76       -1.20      2.54 o
  -3   0  12       16.81       10.96      2.49 o
  -2   0  12        9.49        3.55      2.35 o
  -1   0  12       40.23       36.14      4.87 o
   0   0  12      208.96      228.57      6.99 o
   1   0  12      207.91      214.40      5.26 o
   2   0  12      606.76      623.55      9.61 o
   3   0  12       67.11       65.44      3.83 o
   4   0  12       59.13       62.21      3.38 o
   5   0  12        3.04        0.26      2.76 o
   6   0  12        7.01        1.51      7.57 o
   7   0  12       16.75        9.19      3.21 o
   8   0  12       35.38       31.80      3.37 o
  -4   1  12       25.48       16.54      3.68 o
  -3   1  12       19.57       19.95      3.37 o
  -2   1  12        3.31        0.80      2.22 o
  -1   1  12      107.34      112.49      4.72 o
   0   1  12       35.95       36.43      2.53 o
   1   1  12        0.05       -2.54      1.93 o
   2   1  12       32.97       33.43      3.44 o
   3   1  12      309.20      318.23      8.23 o
   4   1  12      173.78      181.19      4.92 o
   5   1  12       23.03       22.42      3.34 o
   6   1  12      156.62      158.90      5.21 o
   7   1  12       62.80       54.10      3.48 o
   8   1  12       28.23       27.99      3.27 o
   9   1  12       77.76       75.03     11.59 o
  -4   2  12       13.67       16.89      3.63 o
  -3   2  12        3.49       -0.30      2.31 o
  -2   2  12       24.28       18.60      2.53 o
  -1   2  12        9.78       10.56      2.34 o
   0   2  12       68.29       67.37      3.42 o
   1   2  12       12.46       11.29      2.18 o
   2   2  12        3.77        2.13      2.04 o
   3   2  12        5.61        5.53      2.00 o
   4   2  12        6.79        5.36      3.08 o
   5   2  12        7.30        5.65      3.46 o
   6   2  12       44.10       47.52      3.13 o
   7   2  12        3.88        2.71      2.44 o
   8   2  12       91.52       97.00      5.11 o
   9   2  12        6.99        9.71      3.14 o
  -4   3  12       98.20      103.08      4.63 o
  -3   3  12       17.01       17.76      2.63 o
  -2   3  12       84.66       81.16      3.52 o
  -1   3  12        0.63       -0.94      2.19 o
   0   3  12      173.33      191.23      4.40 o
   1   3  12        0.15       -2.63      1.75 o
   2   3  12      231.55      235.14      5.02 o
   3   3  12        5.75        4.41      2.18 o
   4   3  12       29.55       32.15      4.30 o
   5   3  12        6.27        5.98      3.55 o
   6   3  12       66.76       87.95      6.26 o
   7   3  12       62.85       72.82      3.95 o
   8   3  12       94.54       96.83      5.42 o
   9   3  12      136.75      146.40      6.14 o
  -4   4  12      156.11      157.94      9.16 o
  -3   4  12       50.03       54.10      3.54 o
  -2   4  12       60.69       62.29      3.72 o
  -1   4  12        0.04       -2.69      1.91 o
   0   4  12       86.90       98.63      3.50 o
   1   4  12      203.95      197.24      4.94 o
   2   4  12      430.43      437.95      6.91 o
   3   4  12      116.32       99.46      3.38 o
   4   4  12        0.09       -0.56      3.55 o
   5   4  12       23.92       24.82      3.16 o
   6   4  12       21.02       19.17      3.09 o
   7   4  12       29.17       23.76      3.24 o
   8   4  12       21.29       19.02      3.30 o
   9   4  12       34.43       31.93      3.69 o
  10   4  12       30.00       29.56      3.83 o
  -4   5  12      157.16      169.21      7.26 o
  -3   5  12      114.65      117.23      5.03 o
  -2   5  12        5.77        1.50      2.57 o
  -1   5  12       66.72       62.96      3.99 o
   0   5  12       14.35       13.30      2.13 o
   1   5  12       24.30       28.23      2.23 o
   2   5  12        0.14       -0.63      1.75 o
   3   5  12      143.65      146.99      3.91 o
   4   5  12       18.29       20.39      2.03 o
   5   5  12       75.83       66.64      4.55 o
   6   5  12       16.75       11.22      2.91 o
   7   5  12       23.66       22.38      3.30 o
   8   5  12       82.63       79.24      5.21 o
   9   5  12       57.07       55.84      4.22 o
  10   5  12        0.20        4.17      3.93 o
  -4   6  12       24.71       23.62      4.42 o
  -3   6  12        8.82        8.16      4.95 o
  -2   6  12       33.41       38.28      3.71 o
  -1   6  12      379.20      396.47      8.23 o
   0   6  12       45.73       44.89      3.93 o
   1   6  12       21.04       20.53      2.17 o
   2   6  12        0.84       -1.04      1.80 o
   3   6  12        2.51        4.08      1.85 o
   4   6  12       48.41       52.95      2.26 o
   5   6  12        2.72        1.75      2.01 o
   6   6  12       27.65       25.12      3.65 o
   7   6  12       23.37       22.89      3.37 o
   8   6  12       35.74       38.25      3.83 o
   9   6  12        0.15        1.68      3.24 o
  10   6  12        0.74        2.80      4.86 o
  -3   7  12      479.30      515.22     15.42 o
  -2   7  12       16.55       21.18      3.93 o
  -1   7  12       20.14       15.39      2.88 o
   0   7  12      198.70      220.16      5.95 o
   1   7  12      369.81      381.76      7.85 o
   2   7  12        7.86        5.82      2.03 o
   3   7  12        7.56        6.63      1.76 o
   4   7  12      179.02      189.29      3.92 o
   5   7  12       31.99       35.44      3.42 o
   6   7  12       72.31       80.77      5.02 o
   7   7  12      158.83      171.53      6.35 o
   8   7  12        2.76        3.83      3.16 o
   9   7  12      161.86      168.47     10.28 o
  -2   8  12       11.11        9.13      3.82 o
  -1   8  12       39.78       47.27      5.51 o
   0   8  12        2.41        1.76      3.20 o
   1   8  12      193.90      189.59      5.58 o
   2   8  12        0.01       -0.95      2.38 o
   3   8  12      140.77      140.73      3.94 o
   4   8  12       36.84       36.97      2.16 o
   5   8  12      152.71      157.73      4.62 o
   6   8  12       37.21       35.84      2.73 o
   7   8  12       20.31       17.91      3.35 o
   8   8  12        6.04       10.14      3.35 o
   9   8  12       81.35       85.66      5.55 o
  -2   9  12        7.53       17.57      7.66 o
  -1   9  12      106.39      114.18      7.66 o
   0   9  12      154.36      175.91      9.25 o
   1   9  12        5.76        8.95      3.37 o
   2   9  12       48.96       41.30      3.96 o
   3   9  12       34.73       37.76      3.79 o
   4   9  12       10.36       16.41      3.08 o
   5   9  12       45.96       53.65      4.09 o
   6   9  12      171.16      185.51      5.02 o
   7   9  12      318.84      317.97      8.36 o
   8   9  12       93.78       90.00      5.61 o
   0  10  12        1.10       -3.16      3.65 o
   1  10  12       13.43       16.43      3.68 o
   2  10  12        2.83        3.81      4.21 o
   3  10  12       38.21       41.66      4.13 o
   4  10  12       45.68       45.99      4.86 o
   5  10  12       59.80       69.20      8.41 o
   6  10  12       70.06       70.75      5.05 o
   7  10  12       28.06       27.11      5.80 o
   1  11  12       53.25       66.74      9.16 o
   2  11  12       45.77       49.36      4.47 o
   3  11  12       33.97       33.57      4.86 o
   4  11  12        0.55        5.80      3.74 o
   5  11  12        2.19        6.36      3.74 o
   6  11  12       57.84       68.05      6.36 o
  -1  -2  13       14.06        6.55      4.39 o
   0  -2  13       45.91       45.67      3.23 o
   1  -2  13        0.87       -3.53      2.35 o
   2  -2  13        1.24       -3.18      2.19 o
   3  -2  13       97.41       89.60      4.90 o
   4  -2  13       61.53       61.24      6.01 o
   5  -2  13       59.22       57.46      5.67 o
  -2  -1  13        0.79        0.56      3.89 o
  -1  -1  13        4.80        1.16      2.64 o
   0  -1  13       40.90       46.02      3.22 o
   1  -1  13        0.34       -3.27      2.18 o
   2  -1  13       32.19       28.52      3.28 o
   3  -1  13       97.81       98.28      4.22 o
   4  -1  13       48.88       50.33      4.73 o
   5  -1  13       58.73       55.81      4.69 o
   6  -1  13       25.36       20.03      3.54 o
  -2   0  13       23.12       27.90      3.74 o
  -1   0  13       30.83       27.29      3.21 o
   0   0  13       37.95       42.85      5.11 o
   1   0  13       97.34       98.49      5.72 o
   2   0  13       30.30       31.97      3.16 o
   3   0  13       14.91        9.70      2.41 o
   4   0  13       33.72       27.59      2.57 o
   5   0  13       34.34       32.07      2.61 o
   6   0  13       74.66       71.82      9.44 o
   7   0  13      148.05      139.05      5.79 o
  -3   1  13        0.19       -4.45      2.97 o
  -2   1  13       20.02       15.87      2.60 o
  -1   1  13       66.12       59.27      3.21 o
   0   1  13        2.03        0.00      2.16 o
   1   1  13        4.80        3.50      2.15 o
   2   1  13        2.77        1.16      2.09 o
   3   1  13       92.35       87.77      4.17 o
   4   1  13        2.89        2.62      2.28 o
   5   1  13       34.96       23.08      3.51 o
   6   1  13       95.33       90.96      4.61 o
   7   1  13       42.09       38.70      5.64 o
   8   1  13        9.44        8.68      3.09 o
  -3   2  13        4.04        6.48      3.40 o
  -2   2  13       28.24       30.48      2.90 o
  -1   2  13       19.76       19.75      3.35 o
   0   2  13        5.59        4.37      3.10 o
   1   2  13       13.97       10.48      2.56 o
   2   2  13        0.20       -1.60      2.32 o
   3   2  13      236.60      224.70      6.18 o
   4   2  13        0.33        1.09      2.23 o
   5   2  13       10.84        6.72      6.26 o
   6   2  13        5.35        4.57      2.57 o
   7   2  13        4.76       -1.14      4.89 o
   8   2  13        3.22        0.87      2.87 o
  -3   3  13       44.91       43.42      4.59 o
  -2   3  13       79.86       73.60      3.93 o
  -1   3  13      158.59      168.80      5.31 o
   0   3  13      275.87      299.77      7.91 o
   1   3  13      184.23      210.92      9.38 o
   2   3  13      391.96      404.53      7.99 o
   3   3  13      235.46      218.87      5.65 o
   4   3  13       13.21       11.39      2.63 o
   5   3  13        0.30       -0.19      3.55 o
   6   3  13        5.98        5.92      3.10 o
   7   3  13        3.03        0.84      2.55 o
   8   3  13       48.92       49.05      4.02 o
   9   3  13       17.72       22.43      5.42 o
  -3   4  13        3.79        3.06      3.98 o
  -2   4  13       23.63       24.63      4.21 o
  -1   4  13        3.58       -0.83      2.51 o
   0   4  13       36.02       41.03      3.06 o
   1   4  13      221.46      235.19      5.98 o
   2   4  13       70.31       74.29      4.65 o
   3   4  13        4.38        1.31      2.36 o
   4   4  13      860.79      910.15     26.64 o
   5   4  13        0.13        2.04      2.90 o
   6   4  13       91.40       99.30      5.27 o
   7   4  13        0.21       -1.26      2.84 o
   8   4  13       78.25       74.07      5.23 o
   9   4  13        4.53        2.56      3.22 o
  -3   5  13       44.72       37.17      6.08 o
  -2   5  13        2.12        1.85      2.82 o
  -1   5  13        0.98       -2.85      4.24 o
   0   5  13       20.61       20.26      2.33 o
   1   5  13        0.12       -1.77      1.91 o
   2   5  13       13.12       11.73      2.55 o
   3   5  13       96.36       87.99      4.36 o
   4   5  13       37.41       29.07      3.06 o
   5   5  13        3.15        2.72      2.97 o
   6   5  13        2.41        1.03      3.74 o
   7   5  13        1.00        5.34      3.03 o
   8   5  13       96.07      101.20      5.68 o
   9   5  13        7.24        6.23      3.37 o
  -2   6  13        9.28        6.17      5.80 o
  -1   6  13        0.11       -2.27      2.62 o
   0   6  13       56.54       50.42      3.71 o
   1   6  13       69.10       70.72      3.42 o
   2   6  13        4.43        2.63      2.04 o
   3   6  13       10.74       12.60      2.10 o
   4   6  13       14.89       16.78      2.32 o
   5   6  13      208.55      216.61     11.31 o
   6   6  13       48.85       50.19      3.90 o
   7   6  13      510.08      527.78     11.57 o
   8   6  13       94.78       99.20      8.23 o
   9   6  13       85.26       98.49      5.94 o
  -2   7  13      188.79      206.97     14.49 o
  -1   7  13       32.97       31.89      4.13 o
   0   7  13       23.22       24.95      3.09 o
   1   7  13       54.42       49.48      3.78 o
   2   7  13       15.37       12.76      2.72 o
   3   7  13       43.53       45.97      2.86 o
   4   7  13       27.90       30.65      2.12 o
   5   7  13        0.19       -0.50      2.82 o
   6   7  13       71.69       61.90      4.16 o
   7   7  13       22.14       24.44      3.63 o
   8   7  13       58.43       55.28      4.36 o
  -1   8  13       83.22       78.98      5.79 o
   0   8  13        2.11        0.09      3.51 o
   1   8  13       55.46       52.45      3.54 o
   2   8  13       53.12       52.29      3.52 o
   3   8  13       36.93       35.37      3.12 o
   4   8  13        5.04        3.58      2.09 o
   5   8  13       46.21       48.35      3.81 o
   6   8  13        4.91        4.91      3.09 o
   7   8  13        1.12        0.71      3.16 o
   8   8  13       35.40       31.27      3.96 o
   0   9  13        0.12       -3.61      3.41 o
   1   9  13       97.07      108.15      6.16 o
   2   9  13        9.71        8.21      3.39 o
   3   9  13       21.11       21.05      2.98 o
   4   9  13        3.48       -0.39      2.83 o
   5   9  13       29.96       32.23      3.46 o
   6   9  13        2.22       -3.36      4.67 o
   7   9  13       21.23       25.61      5.61 o
   1  10  13       47.08       62.44      9.16 o
   2  10  13       70.23       71.32      5.32 o
   3  10  13      118.89      133.35      6.47 o
   4  10  13       53.18       54.40      5.42 o
   5  10  13      144.99      146.00      7.66 o
   6  10  13       23.96       32.34      5.80 o
   2  -1  14        4.23        2.44      4.39 o
   3  -1  14       43.24       29.66      4.77 o
   0   0  14       10.52        4.07      2.72 o
   1   0  14      151.78      164.68      5.49 o
   2   0  14        3.31       -3.47      2.41 o
   3   0  14       10.50        4.52      2.70 o
   4   0  14        3.02       -1.41      2.34 o
   5   0  14        4.15       -0.17      3.75 o
  -1   1  14       69.17       71.37      7.23 o
   0   1  14       58.07       71.45      3.82 o
   1   1  14       36.87       33.94      3.70 o
   2   1  14       66.53       67.60      4.88 o
   3   1  14       91.29       91.01      4.53 o
   4   1  14        9.36        1.98      3.50 o
   5   1  14        0.00       -4.67      4.14 o
   6   1  14       17.47       10.50      3.54 o
  -1   2  14        1.23       -3.01      2.75 o
   0   2  14       59.09       68.80      6.53 o
   1   2  14        4.13        2.82      2.78 o
   2   2  14      228.82      244.71      5.73 o
   3   2  14        0.02       -2.24      2.26 o
   4   2  14        4.40        3.57      2.52 o
   5   2  14        2.32       -0.99      2.39 o
   6   2  14       36.61       38.09      4.33 o
   7   2  14        4.48        1.70      7.53 o
  -1   3  14        0.19       -3.68      2.46 o
   0   3  14       27.04       24.03      3.00 o
   1   3  14       28.31       25.58      2.73 o
   2   3  14       44.64       43.17      3.26 o
   3   3  14       26.01       16.51      3.23 o
   4   3  14       38.17       32.78      3.03 o
   5   3  14       62.39       69.68      5.54 o
   6   3  14      109.16      121.59      5.62 o
   7   3  14        6.26       -0.14      3.82 o
  -1   4  14       25.39       30.29      4.31 o
   0   4  14       88.69       90.03      4.62 o
   1   4  14        4.24        1.70      2.58 o
   2   4  14      107.52       99.57      5.00 o
   3   4  14       34.08       28.26      2.93 o
   4   4  14      222.51      239.29     19.35 o
   5   4  14      144.38      159.14      7.08 o
   6   4  14       47.09       48.85      4.09 o
   7   4  14       17.58       19.42      3.49 o
  -1   5  14        2.69       -4.45      3.77 o
   0   5  14       47.38       44.98      7.01 o
   1   5  14       51.47       50.51      3.93 o
   2   5  14       13.52       11.74      2.72 o
   3   5  14      121.10      120.37      4.97 o
   4   5  14        3.53        3.85      2.97 o
   5   5  14        6.90        3.75      2.77 o
   6   5  14       21.16       22.51      3.57 o
   7   5  14       10.53        5.14      4.39 o
  -1   6  14       12.93        6.19      4.30 o
   0   6  14       47.99       44.43      4.66 o
   1   6  14        0.66       -0.94      3.49 o
   2   6  14        0.60       -2.67      2.61 o
   3   6  14        3.44        4.58      2.70 o
   4   6  14        0.03       -0.82      2.22 o
   5   6  14       54.36       64.79      6.94 o
   6   6  14      158.15      164.45      6.35 o
   7   6  14       87.27      105.71      5.87 o
   0   7  14       17.01       21.58      3.96 o
   1   7  14        1.60       -3.10      2.67 o
   2   7  14        6.96        6.01      5.42 o
   3   7  14        7.01        4.69      2.83 o
   4   7  14       36.26       38.74      2.82 o
   5   7  14       18.40       27.88      2.83 o
   6   7  14       14.49       19.17      3.57 o
   7   7  14       23.07       17.87      3.63 o
   1   8  14        0.49       -4.51      3.37 o
   2   8  14       57.96       67.35      4.01 o
   3   8  14      174.80      173.81      7.50 o
   4   8  14        8.71        7.84      3.94 o
   5   8  14        0.41       -3.36      4.49 o
   6   8  14        7.78       12.14      3.55 o
   2   9  14       76.87       80.39     10.66 o
   3   9  14      178.82      185.37      7.37 o
   4   9  14       24.34       29.91      5.80 o
   5   9  14      106.92      110.86      8.79 o
   2   2  15        9.30        0.56      8.32 o
   3   2  15        0.92       -3.96      2.64 o
   4   2  15        0.65        1.12      3.93 o
   1   3  15        7.43       -1.59      3.64 o
   2   3  15        0.93       -4.17      2.78 o
   3   3  15       97.54      103.00      4.61 o
   4   3  15       55.62       45.49      3.45 o
   5   3  15       26.08       26.38      9.81 o
   1   4  15       18.64       15.82      5.23 o
   2   4  15        3.11        1.36      3.16 o
   3   4  15        5.38        1.94      3.19 o
   4   4  15       64.64       50.26      3.96 o
   5   4  15        0.99       -1.47      5.51 o
   1   5  15        8.93       10.84      6.54 o
   2   5  15        0.56       -1.38      2.73 o
   3   5  15        7.12        4.24      2.82 o
   4   5  15       47.42       47.74      6.26 o
   5   5  15        0.09        1.61      2.62 o
   2   6  15        1.53        1.40      3.90 o
   3   6  15       41.61       40.82      3.85 o
   4   6  15       12.67       12.53      2.83 o
   5   6  15       56.60       56.92      3.48 o
   4   7  15       51.57       53.28      5.80 o
 
