# Supplementary material for: 2-Methyl-4-(4-methyl­piperazin-1-yl)-10H-thieno[2,3-b][1,5]benzodiazepine (olanzapine) propan-2-ol disolvate
Source: Acta Crystallogr Sect E Struct Rep Online. 2013 Apr 20;69(Pt 5):o752–3. doi: 10.1107/S1600536813009811 (PMC3648280; doi:10.1107/S1600536813009811)
Supplement: Supplementary file 3 [file e-69-0o752-Isup3.cml]

<?xml version="1.0" encoding="UTF-8"?>
<cml convention="cmlDict:cmllite" xmlns="http://www.xml-cml.org/schema" xmlns:cmlDict="http://www.xml-cml.org/dictionary/cml/" xmlns:nameDict="http://www.xml-cml.org/dictionary/cml/name/">
  <molecule id="m1">
    <name dictRef="nameDict:unknown">2-Methyl-4-(4-methylpiperazin-1-yl)-10H-thieno[2,3-b][1,5]benzodiazepine propan-2-ol </name>
    <atomArray>
      <atom id="a1" elementType="C">
        <label value="1" dictRef="cmlDict:locant"/>
        <label value="C" dictRef="cmlDict:locant"/>
      </atom>
      <atom id="a57" elementType="H"/>
      <atom id="a58" elementType="H"/>
      <atom id="a59" elementType="H"/>
      <atom id="a2" elementType="C">
        <label value="1" dictRef="cmlDict:locant"/>
        <label value="C" dictRef="cmlDict:locant"/>
      </atom>
      <atom id="a60" elementType="H"/>
      <atom id="a61" elementType="H"/>
      <atom id="a62" elementType="H"/>
      <atom id="a3" elementType="N" hydrogenCount="0">
        <label value="1" dictRef="cmlDict:locant"/>
        <label value="N" dictRef="cmlDict:locant"/>
      </atom>
      <atom id="a4" elementType="C">
        <label value="2" dictRef="cmlDict:locant"/>
      </atom>
      <atom id="a5" elementType="C">
        <label value="3" dictRef="cmlDict:locant"/>
      </atom>
      <atom id="a6" elementType="N" hydrogenCount="0">
        <label value="4" dictRef="cmlDict:locant"/>
        <label value="N'" dictRef="cmlDict:locant"/>
      </atom>
      <atom id="a7" elementType="C">
        <label value="5" dictRef="cmlDict:locant"/>
      </atom>
      <atom id="a8" elementType="C">
        <label value="6" dictRef="cmlDict:locant"/>
      </atom>
      <atom id="a63" elementType="H"/>
      <atom id="a64" elementType="H"/>
      <atom id="a65" elementType="H"/>
      <atom id="a66" elementType="H"/>
      <atom id="a67" elementType="H"/>
      <atom id="a68" elementType="H"/>
      <atom id="a69" elementType="H"/>
      <atom id="a70" elementType="H"/>
      <atom id="a38" elementType="S" hydrogenCount="0">
        <label value="1" dictRef="cmlDict:locant"/>
        <label value="S" dictRef="cmlDict:locant"/>
      </atom>
      <atom id="a39" elementType="C" hydrogenCount="0">
        <label value="2" dictRef="cmlDict:locant"/>
      </atom>
      <atom id="a40" elementType="C">
        <label value="3" dictRef="cmlDict:locant"/>
      </atom>
      <atom id="a41" elementType="C" hydrogenCount="0">
        <label value="3a" dictRef="cmlDict:locant"/>
      </atom>
      <atom id="a42" elementType="C" hydrogenCount="0">
        <label value="4" dictRef="cmlDict:locant"/>
      </atom>
      <atom id="a43" elementType="N" hydrogenCount="0">
        <label value="5" dictRef="cmlDict:locant"/>
        <label value="N" dictRef="cmlDict:locant"/>
      </atom>
      <atom id="a44" elementType="C" hydrogenCount="0">
        <label value="5a" dictRef="cmlDict:locant"/>
      </atom>
      <atom id="a45" elementType="C">
        <label value="6" dictRef="cmlDict:locant"/>
      </atom>
      <atom id="a46" elementType="C">
        <label value="7" dictRef="cmlDict:locant"/>
      </atom>
      <atom id="a47" elementType="C">
        <label value="8" dictRef="cmlDict:locant"/>
      </atom>
      <atom id="a48" elementType="C">
        <label value="9" dictRef="cmlDict:locant"/>
      </atom>
      <atom id="a49" elementType="C" hydrogenCount="0">
        <label value="9a" dictRef="cmlDict:locant"/>
      </atom>
      <atom id="a50" elementType="N">
        <label value="10" dictRef="cmlDict:locant"/>
        <label value="N'" dictRef="cmlDict:locant"/>
      </atom>
      <atom id="a51" elementType="C" hydrogenCount="0">
        <label value="10a" dictRef="cmlDict:locant"/>
      </atom>
      <atom id="a71" elementType="H"/>
      <atom id="a72" elementType="H"/>
      <atom id="a73" elementType="H"/>
      <atom id="a74" elementType="H"/>
      <atom id="a75" elementType="H"/>
      <atom id="a76" elementType="H"/>
      <atom id="a52" elementType="C">
        <label value="1" dictRef="cmlDict:locant"/>
      </atom>
      <atom id="a53" elementType="C">
        <label value="2" dictRef="cmlDict:locant"/>
      </atom>
      <atom id="a54" elementType="C">
        <label value="3" dictRef="cmlDict:locant"/>
      </atom>
      <atom id="a56" elementType="O">
        <label value="O" dictRef="cmlDict:locant"/>
      </atom>
      <atom id="a77" elementType="H"/>
      <atom id="a78" elementType="H"/>
      <atom id="a79" elementType="H"/>
      <atom id="a80" elementType="H"/>
      <atom id="a81" elementType="H"/>
      <atom id="a82" elementType="H"/>
      <atom id="a83" elementType="H"/>
      <atom id="a84" elementType="H"/>
    </atomArray>
    <bondArray>
      <bond id="a1_a57" atomRefs2="a1 a57" order="S"/>
      <bond id="a1_a58" atomRefs2="a1 a58" order="S"/>
      <bond id="a1_a59" atomRefs2="a1 a59" order="S"/>
      <bond id="a2_a60" atomRefs2="a2 a60" order="S"/>
      <bond id="a2_a61" atomRefs2="a2 a61" order="S"/>
      <bond id="a2_a62" atomRefs2="a2 a62" order="S"/>
      <bond id="a3_a4" atomRefs2="a3 a4" order="S"/>
      <bond id="a4_a5" atomRefs2="a4 a5" order="S"/>
      <bond id="a5_a6" atomRefs2="a5 a6" order="S"/>
      <bond id="a6_a7" atomRefs2="a6 a7" order="S"/>
      <bond id="a7_a8" atomRefs2="a7 a8" order="S"/>
      <bond id="a8_a3" atomRefs2="a8 a3" order="S"/>
      <bond id="a4_a63" atomRefs2="a4 a63" order="S"/>
      <bond id="a4_a64" atomRefs2="a4 a64" order="S"/>
      <bond id="a5_a65" atomRefs2="a5 a65" order="S"/>
      <bond id="a5_a66" atomRefs2="a5 a66" order="S"/>
      <bond id="a7_a67" atomRefs2="a7 a67" order="S"/>
      <bond id="a7_a68" atomRefs2="a7 a68" order="S"/>
      <bond id="a8_a69" atomRefs2="a8 a69" order="S"/>
      <bond id="a8_a70" atomRefs2="a8 a70" order="S"/>
      <bond id="a2_a6" atomRefs2="a2 a6" order="S"/>
      <bond id="a50_a51" atomRefs2="a50 a51" order="S"/>
      <bond id="a51_a41" atomRefs2="a51 a41" order="D"/>
      <bond id="a41_a42" atomRefs2="a41 a42" order="S"/>
      <bond id="a42_a43" atomRefs2="a42 a43" order="D"/>
      <bond id="a43_a44" atomRefs2="a43 a44" order="S"/>
      <bond id="a44_a49" atomRefs2="a44 a49" order="D"/>
      <bond id="a50_a49" atomRefs2="a50 a49" order="S"/>
      <bond id="a48_a47" atomRefs2="a48 a47" order="D"/>
      <bond id="a47_a46" atomRefs2="a47 a46" order="S"/>
      <bond id="a46_a45" atomRefs2="a46 a45" order="D"/>
      <bond id="a49_a48" atomRefs2="a49 a48" order="S"/>
      <bond id="a45_a44" atomRefs2="a45 a44" order="S"/>
      <bond id="a40_a39" atomRefs2="a40 a39" order="D"/>
      <bond id="a38_a39" atomRefs2="a38 a39" order="S"/>
      <bond id="a38_a51" atomRefs2="a38 a51" order="S"/>
      <bond id="a41_a40" atomRefs2="a41 a40" order="S"/>
      <bond id="a40_a71" atomRefs2="a40 a71" order="S"/>
      <bond id="a45_a72" atomRefs2="a45 a72" order="S"/>
      <bond id="a46_a73" atomRefs2="a46 a73" order="S"/>
      <bond id="a47_a74" atomRefs2="a47 a74" order="S"/>
      <bond id="a48_a75" atomRefs2="a48 a75" order="S"/>
      <bond id="a50_a76" atomRefs2="a50 a76" order="S"/>
      <bond id="a3_a42" atomRefs2="a3 a42" order="S"/>
      <bond id="a1_a39" atomRefs2="a1 a39" order="S"/>
      <bond id="a52_a53" atomRefs2="a52 a53" order="S"/>
      <bond id="a53_a54" atomRefs2="a53 a54" order="S"/>
      <bond id="a53_a56" atomRefs2="a53 a56" order="S"/>
      <bond id="a52_a77" atomRefs2="a52 a77" order="S"/>
      <bond id="a52_a78" atomRefs2="a52 a78" order="S"/>
      <bond id="a52_a79" atomRefs2="a52 a79" order="S"/>
      <bond id="a53_a80" atomRefs2="a53 a80" order="S"/>
      <bond id="a54_a81" atomRefs2="a54 a81" order="S"/>
      <bond id="a54_a82" atomRefs2="a54 a82" order="S"/>
      <bond id="a54_a83" atomRefs2="a54 a83" order="S"/>
      <bond id="a56_a84" atomRefs2="a56 a84" order="S"/>
    </bondArray>
  </molecule>
</cml>
